# Supplementary material for: Integrated 16S rRNA Gene Sequencing and Metabolomics Analysis to Investigate the Important Role of Osthole on Gut Microbiota and Serum Metabolites in Neuropathic Pain Mice
Source: Front Physiol. 2022 Feb 7;13:813626. doi: 10.3389/fphys.2022.813626 (PMC8860327; doi:10.3389/fphys.2022.813626)
Supplement: Supplementary file 1 [file Data_Sheet_1.xlsx]

## Sheet: File S1
feature ID	sham1	sham2	sham3	sham4	sham5	sham6	CCI1	CCI2	CCI3	CCI4	CCI5	CCI6	CCI_Ost1	CCI_Ost2	CCI_Ost3	CCI_Ost4	CCI_Ost5	CCI_Ost6
583a986f5ebf9d33038ff60eee737e06	13168	13425	16797	18801	1712	11514	14576	1938	32727	5683	10748	7475	11181	21640	12242	9820	7800	6956
41f45c0ed64d083d2cc3bd5750efe9a2	115	37	5732	853	5440	1390	1919	364	1901	1959	65	7736	2971	79	564	2744	784	440
878fd5ad92e2f7bea2881e6df1f9bdda	1039	8203	3770	2353	3383	2157	1070	1412	1615	2473	485	1733	717	442	1283	1795	865	1568
6f1c70b6d9e037711c028629ca233185	542	105	614	1335	1646	1192	1271	1593	714	1341	2377	1338	1105	713	880	1472	1011	1295
2d8382265a1dcf43e7c06f540a92a0bc	136	7	140	137	545	215	1782	1316	1000	2737	1589	2363	1319	636	2215	3095	2091	617
7d1ba5fd09f05e0204769051f55956c8	32	20	2047	388	2794	849	2593	192	811	651	220	4838	398	25	137	656	112	157
68d91efd23bd572a2596634c5e1a2a90	4	0	121	79	58	814	3339	5021	1436	1134	1491	625	167	17	181	582	78	37
f69045904699eefc4f5f8b0c3f809d7e	702	9	27	1378	0	19	1889	97	36	217	107	68	167	2131	2106	62	206	5421
2f14dadc2f5e11b332546b3bffba111d	1016	4791	3413	2111	1737	1324	969	110	482	1848	320	1162	0	0	0	0	9	13
d1936a86defac30e61a0595fab1b5db3	734	821	69	119	42	330	35	416	58	263	134	119	1631	649	2401	154	942	325
2786a3936afe203732ef84ecfbf42f7b	304	187	299	469	411	792	503	650	834	1813	2617	738	563	456	720	784	414	565
541aebf40b914acc51ca95bcbf5f9d07	292	205	428	702	568	1067	979	620	604	1165	457	956	542	219	521	187	766	438
7ad524f4ccacf47d2c9ab920b5015a97	4	13	83	159	219	65	951	1354	657	1838	278	2787	1501	241	48	996	1933	425
03a9337ca44165d70f4e4c51e3ded4e7	594	388	767	967	474	1281	53	8	18	13	0	46	2147	1351	1121	1062	2866	1521
5a095cdc28b73fd95af9b2ebaaa0b6b8	361	13787	0	4	0	34	0	0	0	0	0	0	0	0	0	0	0	0
6ca1326d225d72bba74fb6f0087ea590	310	881	391	503	403	498	434	908	305	902	953	395	725	446	657	432	719	569
a24b6e0996b9fbaa38610559ac923a17	4021	60	106	75	41	1922	0	173	0	59	28	170	61	113	0	12	357	35
60eb320de124ef3f4b11a7626ce0abf5	16	10	77	6	225	184	1340	139	188	43	140	106	568	9	515	189	1015	299
8f61e623de7d7f2e3072dcb712056fa7	670	178	55	148	83	136	73	209	271	1205	850	65	248	536	915	167	447	439
7e025c475f1a940b8e9bfac5ac51e4dc	54	46	49	115	689	350	1011	218	1909	659	232	463	384	22	203	787	100	66
f4bf77f49898b8e295c3abcf4c8a00e2	0	11	16	6	32	5	21	44	39	1095	1187	112	727	637	0	585	386	759
8e4e712a4551f0273f025e560f7576f3	1063	304	302	373	409	39	435	6	383	352	1213	386	26	104	637	284	480	27
e7b2c24c5f0d48a0677e3bc80d3e000d	1211	70	96	115	28	149	106	0	33	0	153	700	1329	466	854	36	477	395
29d41f7724da8f39aa8dcdf8104add95	159	20	193	600	1482	584	353	100	263	459	89	313	174	61	64	390	97	148
e4fe27ac6bc30f5f0eeafb355861817a	52	0	25	48	182	57	506	414	317	901	432	848	503	220	733	951	786	243
1a2e12038377659c9f7552762e11f4e5	50	4	155	94	937	327	641	171	283	247	195	319	456	26	188	793	87	92
8714640e9a5bd16f33cd985711805a34	150	424	221	236	190	272	177	405	166	434	504	217	365	214	379	295	381	324
9ae508667ab1da9ce7e5dc209c92ff06	35	25	35	46	37	80	333	238	285	335	308	565	54	8	34	9	67	43
049dec486ceaa60be85eecbe7d575e9f	0	0	0	471	0	0	709	41	0	74	0	0	75	719	818	0	57	2035
6958da4c979b96fb9628451ae32ce775	244	30	713	836	747	756	0	8	5	19	0	28	179	44	186	134	153	386
616bfc7894e28436062a87b86a9cb947	358	364	39	43	0	138	0	133	0	102	0	41	772	245	725	41	423	125
e3eb7ca89f2520038bde12475452b8b0	150	480	178	218	185	282	187	426	127	388	411	173	277	193	266	244	395	247
5f737504acc11df6ccda56eee6a5abbf	0	0	0	0	0	0	0	0	0	0	0	0	0	2457	22	1460	275	1999
da539626cd0a5a5d76493dfd01120eb8	636	24	0	0	0	0	0	1324	0	15	0	18	252	428	1609	21	778	199
af70d3a4d7eb9610c2c307b40c8f9db2	329	1556	1071	656	494	352	316	0	134	597	106	422	0	7	0	0	0	0
3ca53903eabce6ddb11f1a8b8e99c40b	91	78	152	194	182	163	601	1001	303	568	528	555	104	0	98	115	97	58
b1c049aeefb630fe2937b155523c6e97	170	6	118	168	557	90	134	180	51	98	11	93	268	88	282	444	232	309
ffcf791ac7fc2e278c21da4662ca1bbd	39	443	326	150	450	260	160	233	114	111	132	84	691	75	311	299	218	96
e60a1b18a29616f8d18b108040983e13	326	51	498	448	411	408	109	41	21	96	56	269	376	83	146	69	384	207
31870b3b5326b75e7647b8efad7b7a5c	14	13	0	0	0	0	0	59	0	0	11	0	4	266	17	0	0	23
a78c90b77b8da7e25b2933c55c3ddc6b	0	0	39	6	0	14	123	2670	7	0	231	8	91	7	43	43	469	69
3a5bc18a9562ae184c227e0d1950a006	13	27	7	22	22	16	63	79	31	43	122	45	198	28	524	57	208	41
beec2e8a26f00f368ff7613ac91d6adb	0	55	62	0	37	0	0	0	0	0	0	0	188	74	65	67	64	78
fdc1bfd04b316ad296381ebd28405bf4	75	95	182	170	147	163	351	420	237	604	503	317	92	132	131	299	103	175
e5deb5a266cb58c7bef8f2bc3f975299	35	0	0	25	0	29	0	0	0	0	0	0	183	85	0	0	93	0
7ae96d50cca515075a2e5c4c0e97333b	94	131	170	144	156	154	291	392	229	599	560	285	86	105	132	265	95	140
8d4c73fc9277a090add2539a3c8a904c	0	0	0	0	0	0	63	46	41	60	127	28	216	43	476	50	186	42
d49dbc8289cbf7ee4dda8696f9613e38	54	44	204	256	261	271	40	6	23	43	11	28	278	323	135	582	278	315
777dd68b606758ba4b8810d87ed434e0	275	8	16	16	0	15	37	64	57	157	68	88	350	35	0	456	1745	20
e4d8eeb21579c51f164800f043032fa2	33	0	51	84	123	69	317	467	219	381	665	361	223	143	203	279	214	259
2c5981221bc2d0d66e4d116f025c8a61	278	65	23	191	68	68	26	527	31	94	210	171	339	309	574	216	114	101
3edbd28880be18f8201cad60d32d3ae4	81	8	14	221	0	527	216	1646	36	79	1141	55	20	28	102	185	0	14
6a32dd55c27379badfc5160c3230a397	75	111	187	160	172	147	138	257	65	260	162	125	324	63	174	40	324	90
51ed28f92186fbe44bf3e35327832263	66	20	16	31	0	45	49	293	65	216	71	101	313	211	680	92	794	58
89a872dfc309c5fc2ae4a2eebacde930	7	0	50	11	157	126	135	578	521	270	114	348	312	16	164	271	41	43
bec03f25d90b3e29fd277c3355032b45	27	0	0	0	0	20	11	2057	0	137	9	10	367	49	84	186	156	553
4b38473099dc5f18b73be535e282921a	183	282	73	137	126	196	320	83	209	161	225	61	95	227	180	95	191	139
b7563644fdabedd89b31cac9c326f9f7	12	0	0	0	0	0	9	902	43	0	0	240	74	398	69	118	104	14
46a2abc8d44991be1de815718a08eee3	136	35	175	357	303	352	81	39	62	183	28	144	139	83	89	131	167	141
752d1e1fc2e91bac3f07b8d7012b115b	0	10	30	35	16	28	193	379	56	52	91	31	430	240	271	126	473	145
904f939245e645a7509290aa212dc9a3	105	72	154	221	198	210	277	464	160	300	240	255	0	27	43	116	43	33
a93c6a62a28b9ae3342f9050ea5c2b50	5	0	0	103	5	0	50	0	7	49	92	0	0	536	0	108	773	152
28305d325bb5490706d06fe944415979	860	0	30	63	0	147	0	0	13	15	1233	8	129	51	423	205	23	15
14f378d04c41e2562999e531dc676d75	69	41	78	102	87	185	100	137	180	419	577	150	113	78	139	139	64	97
efe72b14727ec47b39fab05af9bd6983	22	204	86	58	55	108	0	0	0	2	0	0	1371	197	196	154	456	197
3ac84b6124eda7da52349f8a82ebe953	0	26	0	464	275	104	58	0	36	19	0	35	14	279	0	227	249	93
9e20a235c547acc52759d1b7c6e32662	36	46	25	53	5	193	205	548	258	258	265	451	0	0	0	0	0	3
0dc0f37c198ea47125d1cab168a7b0ba	77	0	45	75	145	91	193	279	166	207	273	182	183	94	90	202	95	144
a2860598f7a7433e10226aaa211f2707	87	0	0	1692	19	657	0	0	0	0	0	0	12	0	0	0	0	360
5cd20cebbb998c1d2de44cadac99c742	79	57	102	144	120	153	286	370	151	273	248	250	0	16	0	55	0	40
e230a638fb3f748c90fbf43a6cc7b6f7	307	36	212	134	92	197	0	0	11	0	42	0	144	69	417	94	181	96
d49c957eeaec601dc6af8a3eda911cc2	125	0	349	325	345	381	0	0	0	0	0	0	74	0	0	63	68	201
e651a861ceaaa4e6d4b581cf41e07ce9	99	92	137	92	152	33	3	0	4	7	13	18	127	187	291	355	341	278
bf4cad7782422a28944bbd2fda9c0a74	225	17	43	51	7	93	9	160	26	711	69	33	99	203	325	22	110	22
3d90b8f18314507f2ac3ccddf722e7c6	17	8	32	433	727	6	4	0	5	0	0	0	0	366	0	361	0	16
e69bbdc7e0e78a4095e1d4906a6fe5c1	137	4	0	46	0	179	5	844	18	138	144	10	154	112	173	70	267	0
0a54ec0615e29e26405160ad1452dbbd	60	151	83	87	108	109	182	16	208	262	74	409	0	10	24	18	15	43
db5083fb7a9c2edf1956b52b73a8edda	67	16	10	27	0	139	16	142	16	168	57	17	82	143	107	28	1192	83
47b53210bc62338d4d9a945d26d6b481	238	33	0	15	19	46	0	148	33	64	105	52	143	234	250	50	103	242
9548ad2e5b899b04e043d8b4a5be0ee0	5	0	249	60	263	286	114	44	75	75	61	323	35	7	22	83	68	46
ca3c8356f9b1815927caba46ffd13063	5	58	104	10	1117	67	212	84	30	59	81	66	33	0	0	124	14	0
484e7aa18f84f8e89bdc80a3e9a294ca	78	27	125	197	168	193	40	26	38	108	0	94	66	0	57	83	127	112
262d9b1f51fd825b09659c4e1ce0b451	27	0	0	60	6	11	51	217	75	58	238	19	161	125	90	181	164	78
13a9630ea29536b4792646216d11398d	166	26	9	233	7	748	64	98	41	14	36	122	88	303	51	55	12	0
c54b82f03602dad5fa67d7a9926740b7	24	0	0	38	6	0	50	10	300	113	8	48	81	957	0	132	9	51
0c2f560d8cade66686bdf7d7d51ee1dc	42	5	5	60	8	87	98	120	29	62	119	74	231	45	25	25	190	59
700859d9cf7df41d64c35d4e627b2076	65	20	102	210	203	182	35	25	25	84	26	60	87	47	73	101	75	98
75705cad2a82832413efb70bf09f0a9e	92	11	10	70	0	198	25	226	31	689	0	12	119	50	27	72	54	0
b4c238fe2efab61da67e726955eab2b5	49	9	85	0	193	0	0	0	78	0	0	0	196	75	171	173	237	85
389fbcd230e513db0374cd11bb83221a	52	258	20	23	15	16	11	4	12	21	31	16	57	108	236	54	176	164
5c9c1d93f695f0a51d298c9b67bf12a9	77	22	54	26	23	40	26	159	98	91	51	38	94	146	197	118	224	118
13c2d6630f25f088fe62799e928b43ab	41	0	156	189	142	124	0	0	0	0	0	0	79	0	78	78	91	208
806a725408c02fbdb6455e5152a26639	135	12	141	93	129	82	16	0	34	18	0	10	94	148	254	141	227	182
760cc1b976e46a1553501e00652f95d3	45	16	6	29	227	58	72	588	71	98	301	69	24	63	18	95	70	48
c1fddba693a3031941052610f2d765ed	53	13	0	34	20	0	7	632	14	54	118	0	143	33	35	102	118	243
e7d58be8110a163662964b21d8269b59	8	9	72	46	75	9	268	369	474	129	5	154	77	35	34	4	34	36
1e9af93a45c36a3dccecf55e349654e0	42	0	0	52	0	0	39	682	0	218	278	4	0	106	17	241	128	7
f1f4a64d56d788fd73313101ea81cd9b	22	4	11	447	15	0	10	10	14	10	9	35	20	4	213	30	30	10
a417cc2f0660a5f6fd2d43c2142e1bb1	45	0	21	0	0	0	32	222	0	34	229	0	215	36	101	145	182	69
d7c1647ebed5c19a2fe17b4b82da15b6	0	0	0	10	0	0	0	95	166	245	0	0	130	205	0	931	39	39
0a93d8e269fa23c71469ae3415015a82	56	0	44	53	70	31	38	0	0	58	23	80	43	0	0	0	248	619
0d6f2e53b21628c3f5eac6944f27cef8	0	121	28	31	0	49	0	0	0	0	0	0	842	84	108	54	303	124
25dc0dc0d3608e235caf7baf50e416ec	19	16	18	14	39	28	266	116	208	137	80	137	17	25	38	157	78	56
71bb3dd7b229e5c82f0377f4953674a4	0	0	0	287	196	0	24	6	0	0	0	0	0	168	0	132	182	0
f9512c23f88a786065e56a87f635ab52	170	8	18	253	0	7	12	391	3	5	0	4	16	188	8	137	117	11
df7ef77609b935eefc6fc097d04d6995	316	329	47	0	0	13	14	204	0	0	199	0	7	15	18	0	389	0
321c2bc0277ba5617d68b6bfd0c0e80e	46	0	26	56	3	19	33	20	49	109	294	55	43	73	140	71	71	104
f436d2c484d1594065026f607af2f5e1	88	0	29	54	44	41	43	234	53	46	226	16	80	71	109	64	91	48
734a07c50f74a357f859a1271505da52	42	0	44	107	366	158	82	31	52	100	38	64	34	0	0	69	45	32
65822bbee514ae6e872951e978573558	0	0	0	12	0	18	33	28	44	31	77	14	64	105	18	359	123	45
00d30653fb914d92e1e5a87c05f63a50	14	59	0	542	62	49	14	0	11	14	552	0	0	29	0	0	0	159
16ef589a1df0784cd23eb64e84b1dab3	0	0	0	0	322	0	0	0	22	0	59	0	0	140	0	0	0	0
ee8f7ff9f92442786844382a40c3fef7	0	2	2	3	3	15	11	201	36	51	27	15	146	51	153	173	177	58
1e8217f3e6eaf0c02d08c57f0e8cced9	30	23	16	22	0	36	132	34	45	81	127	100	22	61	102	0	61	43
82b31d49fe2e9a132b2587e9b7ab4495	18	23	48	40	23	164	2	74	0	88	0	32	238	25	75	17	80	40
d13c07af2c3dd6ee135e4bbea31b2c9a	27	688	285	124	160	83	28	0	15	79	0	36	0	0	0	0	0	0
240f5f1f107a6a4cb666bfddb1f042da	0	0	0	0	0	0	256	224	339	200	233	272	0	0	0	0	0	0
417ee6799f70056ac9e353e91167e391	93	19	28	41	9	0	0	14	9	278	64	0	11	134	74	86	234	10
620d9972b8f99e8ca94183e2023fb7b8	41	0	43	107	311	148	92	0	44	91	0	66	33	0	24	84	0	26
bd30d8524870466f1061e0e99151563a	45	69	42	47	53	57	101	0	105	137	33	238	0	0	0	15	7	18
9dff26151a1868393d3bd85a40c7caf1	84	0	79	0	0	92	0	0	0	0	0	0	0	0	0	0	12	0
e9616da2db8438a4449b605d41bbe6d2	60	11	21	26	0	18	9	60	18	16	37	0	121	15	383	160	122	12
0bd7faf05b79d06b8d7da4f9c9622180	0	0	0	0	0	2	0	78	0	0	78	7	118	204	47	0	508	0
d7bb1ac5656606763df63c740e9a66f9	27	33	9	21	7	62	10	78	23	18	216	79	45	13	9	46	18	10
6054c43b51bfaf7343eab7cc514635df	37	24	6	35	61	93	9	4	4	0	0	40	86	221	205	296	118	186
451c793d499ea13f6e76be75937541cf	125	0	191	189	160	143	0	0	0	0	0	36	162	0	36	35	136	79
8d2c369f49b3b611509e928f3ea53452	66	47	0	0	0	66	0	221	76	57	0	0	121	0	283	78	93	0
9f4d1f290881b4ea18c87b1dbb8d0689	63	47	44	24	43	88	21	44	21	29	53	25	70	87	98	32	133	64
cb1e0d071f55234456c773ba3c60b18d	0	0	0	0	0	0	74	172	9	0	0	87	0	0	0	0	0	0
a60a9724c73cb25999af033bd73c9fec	0	0	46	0	115	0	0	0	0	0	0	0	107	0	123	135	239	65
7cbb77f56ac4a9a827041276105a8024	62	0	16	19	13	24	9	120	20	27	217	17	63	173	93	94	96	69
030d73bf6756512a092e1c687922c08e	0	0	0	103	14	38	0	0	13	0	0	37	32	217	41	258	191	0
c42b9efd1c633bbc1925f054c3cb5a97	291	69	3	39	100	32	4	20	8	13	25	7	3	14	0	0	0	0
7fcd6eac3925dbc48d1fe6014442557f	38	18	11	62	5	33	0	43	33	31	159	7	78	13	151	159	113	111
e3d3257e8da9b8c7c006cd10f2302878	0	0	0	0	0	0	0	0	0	0	46	0	0	0	0	0	0	1244
312555586fe415c688e5a9ae0314c988	44	70	24	31	0	21	16	11	27	114	189	12	22	46	54	8	31	36
284c6eadd86d22f65266862de175c05a	42	12	101	30	150	30	11	0	47	277	177	51	60	21	29	31	38	46
ec4f30dcba847a8a604069a3bd845a6f	72	38	77	138	82	79	170	164	46	166	69	145	0	0	0	2	0	0
137dae45b6f7dafa9893c3e3aa65809c	24	0	0	0	0	21	0	140	0	66	18	0	40	68	161	191	19	22
4308d51163179c10e61c67837e9a53f8	93	20	0	50	0	32	0	98	0	0	318	0	0	51	80	0	457	12
f64cafb46d13d8e5825677d185fa1d7e	10	41	54	10	468	38	90	45	13	41	42	37	14	5	6	61	8	10
c19b805fc08efbefbec543732e9d9297	0	0	0	0	0	0	0	39	0	0	257	0	247	24	15	75	98	49
26d2289c9980139c2f3342a8904991a2	23	7	20	45	57	26	98	26	75	35	25	47	21	50	30	122	29	85
6f602a19d82c8cd75af44fd809e32065	60	0	60	89	99	78	156	206	32	195	0	158	0	0	0	0	0	0
305a9951aed97285219dcec57b1b8026	40	67	33	76	47	78	0	0	6	15	31	14	54	24	60	110	83	108
591ed1d6afd1e79ae33d6b6cd0c6b185	0	29	3	0	13	0	254	245	494	13	16	18	13	0	3	11	6	5
2559591426fba7571604c9ff27f9f42f	43	0	37	57	46	67	33	30	0	31	0	36	38	30	41	56	63	99
5455e940f24acd9b073cbd356f5e33be	13	45	0	11	12	45	0	207	80	59	21	35	267	34	80	21	0	0
7630367ba811a8dfb1ca2792d40e549e	44	59	40	43	44	37	79	0	83	103	35	210	29	0	0	15	0	21
8e77f795bc7a02aa80804ccc32ecf48b	0	0	0	22	0	0	91	53	61	71	61	129	0	0	0	0	0	0
6aa09df1f776fc561b3858aa72921b83	98	0	222	255	244	290	0	0	0	0	0	0	0	0	0	0	0	0
959b75f79b7491aceb1bb584a4b4111d	16	0	5	0	3	9	4	118	5	114	17	5	123	8	82	73	111	20
23da3a29ee96a4c129ad60bf010b5f9e	56	5	18	0	0	67	0	68	0	32	19	0	185	143	254	0	70	26
a4c23f9a401d13831617aa23733968e4	12	0	227	36	54	68	2	0	0	9	0	0	554	47	0	7	72	0
9871f34e430a8c2d25295400bbe9ebbf	0	0	0	0	0	0	0	0	0	0	0	0	651	66	77	0	210	89
42f320e56cdc3bd9d97b754a0622c0b1	0	0	34	0	113	0	0	0	0	21	0	0	99	0	125	102	166	40
d4c26bc1e38a8557992f8641ed1a2c8a	61	0	0	16	0	65	0	100	0	14	41	0	58	60	26	98	25	69
1a0075025069f215b28171574110c6fe	303	0	0	24	5	130	0	40	0	0	0	64	64	0	0	27	0	4
ed81ac923565777adbcd4c879ba434f8	0	0	0	31	34	11	44	29	16	55	3	84	57	6	19	11	43	17
d7e0c74b0f54ae19d316a37a3c890681	0	10	229	52	40	63	0	0	0	0	0	0	581	0	0	0	57	6
9db2ca551789de592370d019d326ca46	298	0	0	0	0	210	0	31	0	0	0	0	0	0	0	0	82	0
a53839dad1d4db7dc2ffa4e8b80a156d	0	0	14	0	0	65	55	252	0	52	28	66	156	79	17	0	83	30
b8448e1536bb465f4777ef1fda5200b7	28	0	28	0	0	128	0	337	0	0	0	0	178	0	0	204	54	0
bfbefa8a13eb8873a642a6eafa465053	0	0	0	0	0	64	67	207	107	85	111	164	0	0	0	0	0	0
2f63f9f0dcf41cee937d88fd947426b1	78	6	5	0	13	20	0	87	3	46	39	0	481	12	31	0	5	28
29ebadd4248596250d19650aae3248bd	55	0	0	0	0	11	0	183	22	23	121	40	75	8	169	25	74	40
21a1bca4bf0c7290258ce32ee7f19949	0	0	0	0	0	0	0	322	0	0	0	83	51	166	26	60	0	0
6748770dd830a47ce941f1ee404144a7	156	2	0	0	0	0	33	58	49	61	235	11	6	181	58	72	0	26
f7339355ca575f466f41fbd988afcbff	0	0	24	0	115	68	124	20	45	33	22	55	60	0	29	116	14	0
b7392c1e12da53725b6e717f4981126d	58	92	22	22	77	72	55	27	66	23	77	13	8	0	29	64	0	11
96fde541d95e3dec329a7272db318af3	607	0	0	38	0	325	0	0	0	0	4	0	0	0	0	0	0	0
65d9a20cf74df5de24068222d1c2c537	51	0	25	0	0	0	0	0	0	0	121	21	98	45	33	0	0	0
be8926272336eb46f2e9943f6b61c463	40	357	170	95	166	47	0	0	0	60	0	34	0	0	0	0	0	0
df8371d9cfeef960003e0125ae69de11	56	48	0	0	14	0	42	160	155	67	16	99	49	0	0	19	21	50
7df0de1fc0962db165f1a87b79ed0af6	196	164	33	22	3	118	23	27	13	76	23	8	53	25	15	15	18	13
742756da70d2208ce5bf0c09dd7f4b8b	39	0	0	35	23	0	36	64	105	8	167	23	0	58	18	39	0	28
315d4074d08b76393af2a090fa51621e	3	0	11	25	10	24	22	11	23	30	20	49	50	35	41	99	78	50
bc13eba636b3d7edf316151e5d95f2b0	0	0	0	0	0	0	0	14	0	27	60	0	96	0	0	0	181	28
f2663cf2b5beba8d53e702833d22f6d1	178	34	0	23	38	38	28	60	35	22	38	13	0	0	0	0	0	0
693e843219d5f82dbe23cae86c193033	0	0	13	19	28	29	24	15	16	37	0	63	42	9	24	18	33	8
a313beb501e5a1dfd95be4255d50fc5b	60	0	0	0	0	104	0	26	0	0	0	0	180	103	41	0	0	344
928768d6ea2ea09ab9a1473579df0b58	166	0	0	0	0	22	11	342	5	0	0	10	145	0	5	48	119	0
c131cda46f8601b749ded9d6b408970a	0	0	0	0	105	8	68	0	4	0	10	15	41	0	50	12	99	30
9dbb29468a5395a903f0dd1b4105e500	189	5	4	28	0	83	0	26	35	0	0	61	49	14	0	24	15	0
a340a25d6c1628f78f4c799e4958be93	0	0	0	0	6	6	0	0	0	0	5	0	11	461	0	6	99	0
73fbe9b778b095aa07b5c8f37ed24094	0	0	0	0	0	97	0	92	87	0	237	0	34	34	0	112	49	108
b851daa314e17f42de1c34539152bdec	3	7	28	0	0	0	0	0	0	0	0	6	106	8	23	0	66	18
9d6fe45dc9242b74ca6a4cc03fd42741	63	19	0	0	0	26	0	90	0	29	67	0	55	90	107	63	64	0
1cad8afbbab5c2d51e61e01ce30280a4	0	0	0	0	0	0	0	58	73	114	0	0	61	87	0	447	0	0
04e945edc580488609c317d8735e3561	0	0	0	7	21	0	28	0	0	0	8	22	36	11	32	0	27	0
216118fad8797db576341321ccf4dc11	132	0	79	54	25	65	0	0	0	0	0	0	63	0	147	38	47	35
9e600a723d1b9216a510fe8ebb728391	7	0	0	0	0	29	0	0	0	5	45	0	258	174	97	24	0	0
522c5b36e82b3af9008feb71a03b0cf2	0	0	165	23	232	63	51	5	30	31	0	99	15	0	0	20	0	14
9eba3bc6f1fd5787a5f5dfd7bb7f9b93	0	0	0	0	0	0	0	81	23	34	18	0	49	70	111	126	0	17
7d7888f4554ec0ebac67a232e1800626	0	0	11	11	0	5	37	95	50	109	30	46	48	48	16	46	142	23
5e09343b7991a4bb11a5cffbf6120cbd	0	0	0	0	17	19	87	53	27	59	107	134	10	21	12	30	14	14
ac3a9126094bc82682fde7107c60e5dc	0	0	0	6	0	0	0	115	14	16	86	14	44	0	0	28	0	97
de6fd700296bbbdf6d065da5ab9b6d71	0	0	0	0	43	0	0	0	0	329	65	0	28	155	0	10	0	2
257ed70872e60e627052413016c1ba95	107	0	14	78	0	219	93	107	0	0	10	0	4	36	32	30	0	0
73512cbbdd53abc6618b8c3751700034	117	0	6	8	0	18	0	240	0	0	8	0	100	17	69	0	0	0
0e610553b4825b0f1e3058a11ec5f49e	25	59	34	60	35	53	21	13	60	91	23	21	10	5	30	26	14	56
363652c053efc170fc4c49496f117548	0	3	0	0	11	0	0	0	0	0	103	0	0	322	0	148	0	137
9248c48c7f0f7639fc829e7a0cce70a9	0	38	48	50	90	79	32	30	28	39	15	0	0	7	22	42	22	58
27c8a1da9c47447535160e1177fb6e58	9	7	8	23	0	17	26	87	19	28	54	12	47	14	34	30	55	36
b41d90a549f674d1d4213305030ec008	10	0	28	20	17	29	58	35	18	47	66	56	28	5	19	21	20	24
36d6900e9062a957a491889b4b944a10	87	0	0	89	0	0	0	0	0	0	0	0	0	116	136	0	0	214
e8ccca4006b6406cd6f79d9f6042db11	4	0	0	2	0	0	0	0	0	57	16	8	23	0	0	130	23	22
4fda623d1b2bc43a05e26c560d978e8d	25	27	50	56	96	0	27	35	31	37	0	25	22	0	10	35	24	58
dabad2c7247867d3790b71e9dc1fd765	11	0	0	9	0	15	10	150	12	19	51	29	96	4	17	25	29	39
80f3beb1e280e5eaae1d2e3200f688d0	21	0	0	7	0	0	47	0	24	0	112	99	0	0	0	99	123	0
d3a184d1f5ad1f4fc90e620a651af519	0	0	0	0	0	0	0	0	0	91	96	0	73	61	0	54	39	65
7219c101408188477f5904628c16803b	31	5	0	12	0	25	9	155	5	0	20	17	15	43	80	33	103	4
ac7662568b7632d0dcc654615623c864	35	216	0	3	28	8	35	35	60	36	57	0	13	15	43	21	11	7
e21a6173d0e42ad1ca288182e53db5a4	0	0	0	0	0	26	4	228	0	0	0	0	10	152	18	11	0	23
d6b80608be70ed856b255d051b0702e9	0	210	114	112	0	89	0	0	0	84	0	46	0	0	0	0	0	0
22b01a3688c70b585d88bef10be4fc41	0	0	0	16	0	0	51	0	0	0	0	9	5	323	0	28	21	110
5d384d0ee3d0af2a99ed0d1eeb805d16	0	0	0	0	0	0	0	99	25	0	0	0	229	0	125	0	30	0
fac02c52105268e00bf0669198e3b197	15	178	33	34	46	37	17	24	21	44	0	17	0	0	22	30	18	35
3bd6b8d0b5a7e12ca39e20a56bc2f22d	0	0	0	0	0	28	0	103	29	0	31	0	22	63	56	63	58	38
269efb88ecffa6ff862ad2e21ce994e3	4	0	131	39	105	32	17	0	21	39	0	54	25	0	0	45	0	16
9e929209553f8d18b8c753a009ac6678	0	0	134	16	184	45	37	0	35	22	0	80	0	0	0	10	0	9
16e4b614f72ad99deac616670ff11797	5	0	0	0	0	0	0	24	0	8	30	6	91	10	0	0	27	141
821dfa5444661c72ab662f8de0ad06bf	141	31	0	15	43	16	4	19	6	0	18	0	0	28	0	5	0	5
cc3f5bb84a843c2368234540feaece02	12	0	14	25	70	0	49	17	38	103	0	60	25	0	39	72	36	45
c573cf2d5aa7b8ca688119c661207838	19	0	28	96	221	63	11	0	35	32	4	23	0	0	0	0	0	14
073e68a4bc405ecd756258bae92afd44	0	0	4	0	25	19	53	84	81	40	8	45	46	0	19	45	5	0
830fe6e16c1fdf90b1377b04c7ba9f11	0	0	0	0	0	35	0	26	0	175	61	0	34	0	23	46	71	31
199c5df50e3db996690096ff3df73d7a	0	0	0	14	0	0	0	0	0	0	432	0	0	76	0	0	0	0
53bb6850e791c6e3ff83cfe20e7a17da	26	0	7	42	0	11	33	0	0	0	332	0	0	9	0	0	20	8
fe7328e2412c7098575d951097b9bc41	55	82	35	16	0	0	0	18	0	5	15	0	0	56	0	0	26	17
445dffb90ca770a460f368f6d0b85355	39	9	5	18	0	14	21	16	6	17	42	8	31	23	14	53	104	13
b1b1a1e623ed44c6a59da65b7aba9f85	136	72	4	94	0	11	0	0	15	0	86	0	0	5	70	0	27	0
7e02ad925e834ed13d434371f7e99b6f	0	0	0	17	0	0	0	0	0	65	0	0	0	25	0	268	0	0
b3713e9de0a65ff05b5d7c033055d4c6	0	44	59	50	52	43	17	19	0	63	27	29	0	0	0	19	17	35
c8d2c34032244f375a5461eee721a54c	0	20	3	71	3	0	34	27	15	26	0	17	0	312	12	13	0	0
5134ff14bd90222bee5e68a7237d5883	60	0	0	0	0	78	0	54	92	0	29	0	0	59	0	26	0	0
ed29cc7757f75de451de6fcb47cfd425	0	0	23	66	457	0	0	0	0	0	0	0	0	0	0	0	0	0
4a91fbea81d4fc6aad46838da248268b	48	222	0	9	16	0	0	7	32	20	17	14	0	23	28	5	21	14
fd66827fe5175aca67301d9f187d2820	0	0	0	70	0	14	0	64	0	0	127	8	0	21	13	57	54	0
0be0669e30c8bc203132b6e57745eb8b	18	67	39	29	40	62	0	19	22	59	0	24	0	0	0	0	16	31
74fdc148e0946860b0635671e21f8b61	0	0	0	0	0	32	0	0	0	0	0	0	0	0	0	0	0	0
635c4e696db9fd9fb71545d0e1718e2c	29	0	108	96	112	68	0	0	0	0	0	0	0	0	0	0	0	36
476a13fd5196c0b1046ee8d2688117c1	0	0	0	0	11	0	0	32	0	24	0	0	54	138	29	28	63	73
5e2f801c6bdd4ee934e6ee7234729007	33	66	0	0	23	47	45	0	0	0	42	0	0	51	37	0	32	30
b5e49781c10a9d3f73ec3616c0205ac0	0	0	0	0	0	0	0	49	71	141	84	110	78	0	0	0	0	0
2b1a6d96203c33e0346d887371ee6e47	0	24	42	0	0	0	19	0	32	24	0	0	50	0	52	64	19	26
f5922d7dc0cd0a1eb29865f05e52d4c7	16	0	34	66	171	87	0	0	20	31	0	17	0	0	0	20	0	0
a439423b24e5643122503643f7f22c5b	0	0	46	20	12	0	10	0	23	0	0	16	0	224	0	73	0	49
aec1eee2a9b2291a1f02b2381dfa13be	0	0	172	0	168	25	42	0	23	15	0	79	0	0	0	0	0	0
840fe4e3b2466e6eea428472b8c2082e	60	18	0	0	0	0	0	0	0	0	65	38	0	80	0	28	44	0
777160c7e0c4cab4dd12365a401b814e	0	0	0	16	32	0	32	61	73	37	47	34	4	75	0	21	8	13
1008871f7871f8b3cb42905ffe0807b2	0	16	0	0	11	0	18	23	28	0	0	0	44	0	0	0	14	0
a1e031ce94c3cffb6ffc283618e73224	15	0	0	14	20	0	32	24	24	71	56	26	42	14	49	40	60	32
2c712185aa1393c5337effc878d40775	318	12	0	0	0	20	0	0	0	0	0	0	111	28	0	17	0	0
ac216a190398d4afeace9da125053883	33	0	76	244	0	0	0	88	0	0	59	0	0	0	0	0	0	0
e951fcce51f3320938e1dcf4aba325c0	0	0	0	0	0	0	0	263	0	11	87	17	11	0	44	32	0	0
76e9daf8cc57edaab4f6a605803c0fad	0	0	81	0	96	0	46	0	20	11	0	118	13	0	0	14	0	0
04652de5ec199e2477d0441066558e8b	4	3	2	5	8	9	0	62	4	17	13	28	11	0	0	0	3	0
034b47ed11a1a3f7a51e12c21c02721f	21	4	0	7	6	9	12	27	8	17	16	35	44	16	60	25	49	31
c1239ecee106aea699b8a2f36c2ff118	0	0	0	0	47	0	50	39	33	72	44	0	28	0	32	58	47	33
f9ddb203dc16b97c8a212c70eb11e4aa	27	149	60	62	49	40	15	0	19	39	0	17	0	0	0	0	0	0
ee65ff37f41977984716e92ecd690c19	14	36	13	0	33	8	0	0	0	0	0	0	33	0	10	0	22	7
21c0d8096af7ce2411ffea69852cfbf3	382	0	8	8	0	0	0	0	0	14	15	0	6	10	0	3	12	0
e0f6592f3f6ddc38cb01a5844d565916	11	70	73	46	26	66	0	0	0	2	0	0	17	13	15	23	29	80
08e0971f6997633221d8a3f16b0546b2	21	21	14	0	6	9	15	13	5	0	4	7	23	37	56	10	50	44
a3d4448130f09ab52a7eb8906e442151	0	0	0	0	24	0	29	121	97	48	0	59	0	0	25	0	0	0
543c5b64317c02d77d6d82aa0ffa0893	30	18	64	81	97	66	35	0	0	59	7	0	0	0	0	0	0	0
2900f87e2b4cb7887e909a7c3aa65352	0	0	0	0	0	14	0	333	0	0	60	0	0	0	0	49	0	0
9547178ab221d3d96bd0f30b8b482c20	354	16	0	0	0	85	0	0	0	0	0	0	0	0	0	0	0	0
59b8054df2e69d0e9bb6f63afd328d18	16	0	13	0	9	0	56	48	0	0	0	0	78	0	0	73	15	26
37da73df2cc0718dd350b9ae4d360363	16	34	11	16	34	14	0	0	0	0	0	0	35	0	0	0	25	0
a7579339873d04d5066287dbf0494e6d	18	0	3	21	0	26	10	31	26	15	13	11	15	29	6	36	46	24
891d35abe4e6aa48cac8068acdfa1944	49	16	14	18	24	17	5	7	0	8	17	7	31	25	34	20	33	25
4f2cd55b746370b02c9722d53dd5ab6f	0	0	0	15	0	10	0	36	0	6	36	0	91	20	16	0	45	67
c854a068e8aa4384eaf79258e2ee0b03	424	0	0	0	0	0	0	0	0	3	0	0	0	0	0	0	0	0
2f7b935f347144ce7ac3bf2f2172621d	0	0	0	0	0	0	0	0	50	0	0	15	106	0	0	111	37	120
7975be6de233de0f614c0d15f9185b32	0	0	9	0	15	0	0	0	3	8	0	0	5	42	11	86	100	58
7f6a2623eeb01dc2c9e67e73723381b4	0	0	0	0	65	0	94	0	31	39	0	137	19	0	0	44	6	0
916344262b02db933329bd4f734c7f8a	0	0	3	7	0	64	8	0	0	0	13	0	99	3	4	37	77	0
9794614b8d1a145a1883973c80981bb8	15	5	0	8	0	5	7	85	6	35	42	19	22	31	29	11	11	25
08954f2de2c8ca3ddcd72a476c880576	83	0	12	18	21	29	0	0	11	0	74	0	11	38	32	0	17	23
196dc3538ad632d6449f9e2d9f1ec93d	0	0	147	17	120	32	48	0	0	0	0	64	0	0	0	0	0	0
8d3a2488a74b21df63c6fecfac602894	0	126	56	0	45	64	0	0	0	77	0	15	0	0	0	0	0	0
4232f1bd9c0eeda87e87009eccd4f493	0	0	5	0	0	38	0	63	44	8	112	0	48	11	0	21	65	0
c1f0a0ff24a1ddae2d4f2ea5857d8fb2	0	41	0	0	0	0	25	0	79	0	45	0	20	0	45	0	0	16
61f620a95e45faeecd60e797e71548a3	0	0	15	0	53	11	105	0	23	33	0	126	22	0	0	23	9	0
b16d83b49335ebcb782c62ded6041d36	0	0	57	0	81	13	42	0	17	0	0	111	0	0	4	13	0	0
614a12f08c1109e842e1c6effcd9f22e	16	0	96	68	96	76	0	0	0	0	0	0	0	0	0	0	0	25
d72fac7924d121a567251de209351934	21	56	50	36	44	59	0	0	0	0	0	0	15	7	0	30	43	52
5b43bc112ddeb3c95fa0510ce9d93053	21	0	0	0	0	0	0	0	0	0	0	0	0	0	32	0	0	22
5cb9d24c5f227bffcb77361c1d677aac	0	0	18	11	13	23	46	11	26	0	55	23	20	18	0	0	39	44
2fc4ef99c24aa5b54d15e4d4e5348400	18	0	0	0	0	11	0	0	0	0	0	0	18	37	20	16	0	18
d9c3679577e45197fb2561620e44b49a	0	0	0	24	0	11	0	65	34	38	0	10	28	116	19	0	0	54
aa6c89f9056ccd5001ceb43eea2a7667	0	0	0	0	0	5	18	9	9	11	0	0	44	13	29	57	41	46
b2cb1c332e642dab7d10f233ba436897	0	0	0	0	0	0	0	0	0	4	0	0	0	0	0	0	0	0
4179aa0cbd75e8fa60a2ad9406512099	0	0	70	3	19	0	4	18	3	0	0	0	97	2	0	15	10	36
11c0c957d6192c5b5561bcdf5070b89b	0	0	37	35	0	22	23	0	63	0	0	14	0	26	16	0	0	0
b62e9151f0e0465378d0173f46bc6249	21	0	17	20	49	14	51	0	21	117	31	61	0	0	0	0	0	0
60102444220115b600de465822c499c6	0	0	0	0	0	0	0	318	0	0	76	0	8	0	0	0	0	0
9dcacb62d4d932202eaf787ab5c29a5a	0	0	21	0	0	59	0	0	0	27	0	0	88	18	0	0	41	0
e2cb42ddebf54d4ff93944fbd07a934f	25	0	124	96	98	49	0	0	0	0	0	6	0	0	0	0	0	0
cd758969c9263a5729b11b99b2cd1eb7	8	0	0	30	0	13	34	0	31	10	41	10	22	20	21	12	16	6
8e12fc38d306689ea433fb8966ff80e9	49	12	0	18	0	15	0	50	0	30	0	0	41	79	0	11	0	14
9af5b5691fa8c0e3ac934054fe161da8	29	40	45	47	47	63	0	0	11	68	22	23	0	0	0	0	0	0
0957e425ca24020eba6367c3b432cfb4	0	0	97	18	63	24	12	0	9	24	0	38	14	2	9	19	9	18
d799f0364422f60ba201ee800f6a4c33	0	0	0	0	0	17	0	26	13	18	31	0	0	0	8	0	14	0
a4b353aca4a644d00d7be1bf1f135216	52	90	86	57	76	0	32	0	0	0	0	0	0	0	0	0	0	0
1b52bad567078e7845ef3e975cee0303	0	0	154	30	86	20	11	0	0	42	0	49	0	0	0	0	0	0
62ae8991978ec26bb97582334b66261a	0	0	11	20	61	64	49	50	22	10	12	36	8	0	4	16	0	2
612527979ad219bcbe60c0e5680144e4	7	0	0	71	0	38	0	0	0	0	268	0	0	0	0	0	0	6
d99dfe1642dc70e1fe5401f703021cf9	0	34	32	42	38	48	0	0	19	28	0	16	16	0	6	0	0	15
e919228bfbeb8018d9ecde2a0c74b22e	0	0	0	20	0	25	61	43	9	9	95	9	0	38	0	54	15	0
62b200ea0f757c0469fa8dbbc7941134	0	0	48	16	72	0	33	0	17	16	0	36	17	0	0	0	5	14
296ab773966f06f4659553437d4751ed	16	26	97	54	75	85	0	8	0	0	8	15	0	0	0	0	0	0
8779290c5e15a66057f00c76eef68ff4	10	7	5	0	0	0	34	0	0	0	71	0	0	49	0	68	41	0
6547dddd92b7b8d13f11365ee95d6dfa	0	0	0	0	0	0	25	10	22	104	64	24	18	0	35	31	24	27
852966c417ce1efbb078048f769f7393	0	0	0	89	0	0	0	0	0	0	0	0	0	41	68	0	33	114
ac5a78196f333dfb3ad5c1773d53d60b	27	0	125	89	82	56	0	0	0	0	0	0	0	0	0	0	0	0
5aa29ce483461bb3779a80083e4b4862	0	0	0	0	0	0	0	0	0	0	51	35	0	0	0	0	55	0
dfd4be1efcb81d8f3fcbfddd2d54ffb1	0	2	30	3	21	24	2	0	0	0	0	0	35	118	71	0	35	5
f23e60452da90a9a137a68f31afe3bfe	0	0	66	0	0	86	35	0	0	44	0	100	0	0	0	0	0	0
43e4d794aa1bd2faa32acd13eef663ba	40	15	0	0	0	7	0	0	0	0	0	4	0	0	0	27	41	51
99919eec8f330de862e1a6b4826245bc	56	0	0	0	0	0	0	0	0	0	0	0	0	0	84	0	0	0
0144ad394dda1044a5c389b3d3a6a497	0	0	0	0	0	0	0	167	0	0	197	0	0	0	0	0	0	0
0b9238c94b6a999671e51587f0c2a475	0	0	0	0	3	0	57	6	35	62	9	119	10	0	0	48	7	5
7cd280ebb1596174f577e35b9195ad6c	12	0	20	0	0	17	0	2	0	0	0	0	0	0	0	0	0	0
48d60cdf820091065b29a07fdcdedc14	3	0	16	15	104	5	7	2	2	2	0	14	11	0	7	19	8	14
49daf16fe1e64ff6ab6b23210ed55651	14	0	0	0	0	0	0	15	0	19	0	0	21	4	0	0	0	0
56c58ce0b4fcbe62ff788357e9754354	0	0	0	18	22	9	0	0	0	0	0	0	45	18	39	58	94	56
0fdef32815e902c23684926f85c57ea9	0	0	84	24	0	0	26	0	38	0	0	36	25	0	0	17	9	0
905626bb5c5392d3d185ef1c72379baa	0	0	0	0	0	0	8	7	30	34	12	23	0	64	0	70	32	0
bc657d20356afe438f51e0afcd7a668e	6	0	0	0	0	212	21	0	0	0	18	0	0	0	0	43	31	0
5bc4c5945c594e308d8b76ec744fcdbf	0	0	0	0	7	0	0	0	0	0	37	0	92	51	4	68	0	0
b352fdf358f88c5b6ddc83e6fb5b77d1	41	56	40	27	24	28	0	0	0	8	0	0	0	0	0	0	0	0
e56cc49db590979c0cfe95d965ad4527	0	7	24	28	48	34	0	0	0	32	20	34	0	0	0	28	0	42
9e94b76bbc8935f511f375637aad9622	0	0	19	20	17	21	0	0	0	0	0	0	36	18	46	49	52	40
ef5f16cb947499e3b529baddec960b60	0	0	27	0	46	23	32	0	16	127	14	65	0	0	0	0	0	0
a8d96fc7637d7fda4ea4ff548a5eefd2	0	0	0	0	0	0	0	0	0	0	0	0	43	0	0	0	27	12
35832cbdb89fed76ff392fbd3e4f39bd	0	0	0	66	0	116	0	0	0	0	0	0	50	0	0	0	0	41
3a6d8de495643c2b2ae33f7dc2839ae2	0	0	0	0	0	0	0	154	0	0	0	0	0	0	195	0	0	0
2590cf0ddad3c16e51269d61dec014ef	66	0	0	0	0	0	21	0	0	0	0	0	0	56	35	0	0	54
d51d1bad4e767823405bece1342a2ef2	0	0	0	0	21	13	0	41	0	0	0	0	31	0	36	0	57	0
25db4a960a9a99f66385256a9a768e00	0	0	0	65	0	0	0	0	0	0	0	0	0	0	0	0	0	172
c60f579ece35f26a47a70086ec323e3e	26	0	0	26	0	10	0	57	19	0	21	0	16	19	0	0	37	12
1a3e23f8a66135dff58d101fe1adf875	20	27	0	11	14	0	13	76	80	11	11	3	2	7	0	4	0	0
8e5869d8256dfb7b604b40277552be4b	42	0	37	46	0	0	27	0	46	0	0	0	0	44	19	0	0	0
18aa1229f28482d64dc75318c776381f	4	0	0	0	0	0	47	0	0	0	0	102	71	0	0	56	0	0
3b0d96e958b5b5e80702368613dd888d	0	21	47	0	89	40	32	0	24	65	0	17	0	0	0	0	0	0
a5be93a307032d8dcf6c14c953e2b6bf	0	0	0	0	0	0	0	0	0	0	0	0	0	0	0	0	0	0
f22fa017fcc53cdebac30ec4629cf458	0	0	0	0	19	0	0	0	0	0	0	0	0	0	70	0	0	0
0b413c57dcd60c3992fc8404f9e3123f	0	0	8	0	40	0	0	0	18	48	0	104	28	0	13	54	20	0
c77d89da2e21fc0a26e9a807e6cda7b1	202	0	0	0	2	22	0	0	0	0	0	0	39	0	26	0	0	0
4cc8389ec23a75fb284cc9509411374e	81	0	0	0	0	0	0	0	0	0	0	0	0	0	44	0	62	8
e5a8b061d717095e473fc680585fc3c0	26	66	94	47	45	50	0	0	0	0	0	0	0	0	0	0	0	0
184de9aa465fefc61bf84f10853ff5a5	0	0	19	0	108	6	0	0	4	0	0	14	18	0	0	18	0	0
ae0f8e607b685875c76ad45b6f2269b5	17	0	0	0	0	0	10	30	18	11	21	11	11	35	17	0	27	0
20d27f2d310ac2a005c98c4ac101543e	0	35	32	21	32	20	0	14	33	30	8	16	0	6	0	0	0	11
b23309a88b350c3c9fa7d792158451a3	0	0	82	0	43	13	8	16	27	46	0	26	0	0	0	12	0	16
f46d5525fe9a374d05c85686433871c7	18	28	34	32	0	37	0	25	17	45	0	20	0	0	0	0	0	0
afbd6b9a8c7f98cdf198f1cea2ac699c	22	14	0	19	13	21	0	0	0	0	10	0	17	24	28	19	31	16
df19de4892c70d2e96f53468edd88612	0	0	4	0	12	0	0	56	48	0	0	0	0	71	0	0	0	13
c01fa6c324e99dcce365055a7adf4e95	0	0	123	0	84	11	22	0	17	26	0	33	0	0	0	0	0	0
e0c931559ffd3ff4b7721301888aa05d	0	0	0	0	0	0	0	0	0	6	0	0	0	0	0	0	49	23
487fa7d0554c139fbfa51dbe7f2edb01	0	16	0	0	12	25	12	0	18	38	25	0	16	0	13	0	23	18
a5cb8a00e9f5225dbc91700a451d86f4	0	0	0	0	0	0	0	0	0	295	0	0	0	0	0	0	0	0
73616710f4fcc4e5c191f63d7604ac02	0	0	0	0	0	0	0	0	0	0	0	0	0	0	107	0	143	64
b11d382e1342d8f3fdd37053d0b01e91	0	0	0	0	22	11	19	0	24	21	0	83	47	0	0	19	24	0
122298e7124ddc8acc06ee41bbcd0348	0	0	0	0	0	0	0	31	14	94	44	26	23	0	0	0	60	21
eac1be9942f3b7c9791aa937c662e928	0	0	5	0	4	0	0	0	0	0	0	0	0	0	0	0	0	0
c307d3cd7747ad03737f523b5ede8d90	0	0	0	15	69	27	39	8	0	24	0	65	0	0	0	0	0	0
796199a7f77714373f7549fe329bfcb6	0	0	0	0	0	25	14	11	0	0	45	18	0	13	0	8	89	12
c4a1d805dec3c8bb87f621f22b1699f1	4	0	0	0	0	0	0	98	0	0	0	0	43	0	0	0	0	0
f00ffb337f002942ec25e82ae0273a0b	4	0	0	0	40	0	18	19	35	58	12	27	13	0	23	40	0	20
02754ce2493d93426aecc0e76a9a366c	88	81	18	26	5	25	0	0	8	15	34	0	0	0	0	0	0	0
631551ba01e147d82e780d483a339c98	26	100	0	45	0	0	0	0	31	0	0	0	0	0	0	0	0	46
044774f4646db7101208a2362ed9c603	15	31	53	55	45	50	15	0	12	20	0	12	0	0	0	0	0	0
303b210b4dde951f9e14e4d5618add37	0	0	39	0	37	0	12	0	33	30	0	35	19	0	7	18	0	13
ddb421f31380faf7e5512addbc159887	0	0	52	0	0	0	0	0	0	0	235	0	0	0	0	0	0	0
5b51b21fc3b5a607f0e3fbf77ac80d81	0	0	0	0	0	0	0	0	0	0	0	0	0	0	0	0	0	0
98f5f05273693e77ce323d5bc048ed15	0	17	46	54	76	36	12	0	0	28	11	25	0	0	0	0	0	0
19bbad31a59d0ac308cc5baf48feef0b	0	0	0	0	0	0	0	0	0	104	0	0	0	0	0	112	89	0
da6ce16ad28ef0ec84eb9688c32691d4	0	0	12	0	8	0	22	0	22	36	0	86	30	0	0	22	13	0
0646635efc58476d5f617ce80bf1509b	0	0	0	5	0	17	23	7	6	11	19	4	14	20	0	43	28	15
d1046f6363642028a00a52c29a57e454	16	0	21	194	31	0	0	0	0	16	0	0	0	0	23	0	0	0
4ced68567be41bbab8b12a213a627782	0	11	7	30	5	0	14	0	0	0	0	0	25	48	0	26	0	0
76dfe158cb1b5a3fc003e6b4537eb655	0	0	0	0	0	0	62	99	27	39	8	27	8	0	0	11	0	0
ee728efdff080e6d72a162d15a17363f	0	0	18	0	25	18	22	0	11	33	0	23	18	0	0	25	12	10
265d190657d90b57aa65361469c4bbab	0	0	0	0	0	0	0	0	13	0	0	0	0	0	0	0	11	0
2bd9efc537f78c46be369a51f1a5ea4e	0	0	0	0	0	31	0	61	9	9	99	0	0	37	0	0	0	0
e931c768c3b10f371b7eb0e5d0ea3bb5	0	0	36	0	36	27	54	0	18	14	0	48	0	0	0	0	0	0
19b0ba479b08d6bfdcb99497b0d71fcc	0	0	0	0	0	0	0	0	0	73	0	0	0	0	53	81	86	0
953a2e8a487acd02cb2a3ec39c13e183	0	0	0	7	15	7	13	14	13	17	14	22	5	0	0	47	5	7
fbadec677735af4925d9071e2bbfb6b5	12	0	0	11	0	21	12	37	0	0	33	0	16	5	0	0	10	0
50d42c09c2adaaffd482e4b7baa25366	10	0	27	52	126	35	18	0	0	22	0	0	0	0	0	0	0	0
e7a033454386e93372b17d221146cb83	25	11	0	0	0	0	33	85	58	36	0	16	0	0	0	0	0	0
81c1ec6b7591f2e0748e10317f244f20	0	0	0	44	132	0	0	0	0	0	0	0	0	0	0	0	0	15
fc1ab8181cdeb898d9d0fab7cf99653e	0	0	14	17	169	21	20	0	0	0	0	26	0	0	0	0	0	0
d6be474de3b1b36b603a5df0dc36063f	3	0	0	0	23	0	22	28	0	36	0	36	17	0	27	45	25	24
ec42f5a125f042d847ecbc17d8274ef1	10	10	24	7	36	0	14	0	10	6	44	9	0	26	23	6	12	21
19414d3d3c87e3939aa11fdbeaaf2311	0	6	0	19	26	0	0	35	10	17	37	19	22	6	14	13	9	34
1ab95736566f879f913bdc233a10a243	0	0	0	0	21	0	0	0	0	0	0	0	49	10	41	34	98	30
63e0f7a3d9ecd273956314a549270088	8	0	0	7	0	111	0	7	3	0	100	0	0	0	0	0	0	34
d65f8b8bbdfb06bfa0247bd63b28d728	9	7	0	4	0	16	0	0	0	0	0	0	16	0	12	0	35	0
c8efc6a564db55fe3260b73696e021b3	0	0	6	0	0	0	12	59	12	11	24	26	0	0	13	35	0	0
80c65068fb808ca8c29c27d75b06315e	0	0	12	0	0	20	66	20	40	28	0	19	0	0	0	15	0	0
a81e4b0ce9015c801617eaa740a6eb18	6	12	0	12	0	17	10	11	14	44	59	0	0	10	13	0	14	18
b7ca394809603fe3c9ffaba32b48e162	13	32	63	26	26	15	17	0	17	40	13	12	0	0	0	0	0	0
3a1c9600277d5a12c29345004ef20548	0	0	25	0	109	22	0	0	22	4	0	55	0	0	0	0	0	0
df3d99330fc1babb3b12e350f28b14b2	13	15	14	26	0	38	0	0	0	4	0	0	32	15	16	11	42	46
320faee17172b099bc6d8397cf9c548e	21	32	57	36	0	47	26	0	17	37	0	0	0	0	0	0	0	0
9f7b661204b08090c4e2992f68f47732	0	0	0	0	47	0	21	4	0	40	0	79	23	0	0	50	0	8
16d7901f8a382d275770aa3141c6f33d	0	0	0	99	0	0	0	82	0	0	52	0	0	9	0	0	0	13
46aeb8dd827033b3bc2085aa2ae42ccc	0	0	0	0	0	18	0	0	0	0	0	0	41	0	58	0	52	0
63f869178ceaaa9468944e75da9f9fb3	0	0	0	0	0	13	0	0	0	18	0	0	0	0	36	29	57	0
ab22a66c2f23dd4d3ec567108dfce430	0	0	0	0	0	78	0	0	0	0	0	33	0	0	0	0	48	0
b62fd07e2c96423bab395852c88fb147	0	0	0	0	5	13	12	11	8	28	4	21	22	7	18	49	21	9
f6869267e4de9d6422e10e9d3375754c	0	0	0	0	0	16	0	0	134	0	0	18	47	0	0	0	0	0
787aa0c4360214fe6509c13cdc6cb695	0	0	0	0	0	2	0	0	0	0	0	0	0	0	0	0	0	0
a6d8070cd36ac5bb1cfa43cda8df2b72	0	0	0	11	0	33	37	15	0	13	41	13	14	25	0	0	20	0
8ae6f1ef597cd1cac21004cb44362c2e	0	0	0	0	0	0	0	0	45	22	0	0	0	0	0	176	0	0
697b13b43d51273aea414c9d7d2037ea	0	0	0	0	0	0	0	0	0	0	0	0	0	0	0	0	0	265
6cca10f55cc17a223f4460e612c9ff2a	40	0	0	0	9	0	0	0	10	0	10	0	34	0	0	0	62	0
58df8527a14018a8ff16b6d05faecfa7	0	0	6	8	16	17	6	12	8	9	10	0	4	5	10	23	13	12
69af3607116e1fdd9b79db0853117716	0	0	72	0	82	36	35	0	0	0	0	36	0	0	0	0	0	0
81a74810bd4c824c37b3cf42fbbeac64	11	0	0	0	0	7	4	84	0	9	23	0	14	10	4	8	11	16
11356ba3c061f8b1b6b77308e440fb4f	51	16	0	25	0	0	6	0	0	0	80	0	0	0	22	0	0	0
d9c8809a3a8794709df11241e724c3f4	0	0	32	0	0	0	0	0	0	0	0	18	0	0	0	0	0	0
ce843313389dd2f1272f609ff0f04355	45	127	74	0	0	0	0	0	0	0	0	14	0	0	0	0	0	0
c54ff99bda031d47d05bb095ba689ec1	17	30	15	0	18	40	0	0	0	0	0	0	44	0	0	28	67	0
1a0f27e76506efc5683152553d64f0bd	0	0	0	0	20	45	20	7	22	37	30	22	0	0	0	0	8	15
3bda83c5d137d27225d1ba93ac4edef0	10	0	0	0	0	0	0	0	0	0	0	0	0	0	0	16	0	7
9e82466ebfeb3e6c21fc945c7cc2f1ea	0	0	51	13	41	26	20	5	21	14	0	52	0	0	0	14	0	0
201090f5764a0baca67035c7020f277f	0	0	0	0	15	0	44	0	0	47	0	43	0	0	12	21	46	25
ee3207a15b45a07e8dbd049f42b477de	0	0	0	0	21	20	26	13	32	47	0	37	0	0	30	0	30	0
f1b681dc906b418c7e842ad0e8775ba0	0	0	0	0	0	0	0	0	0	0	0	0	0	0	0	0	0	0
9e7327403fbf2fc3c041f13d026d42fd	0	0	0	0	0	0	6	0	0	0	0	0	0	0	0	0	0	0
ae813315b5d402e77b1175dabff6069e	0	0	81	30	81	24	0	0	0	0	0	0	0	0	0	0	0	12
a728d78b49f8c2f99f15860df71703d6	37	0	0	27	0	0	24	4	30	34	0	18	0	34	0	42	0	0
f0623a8209cfc4f6db21b77e5cc54bcc	0	0	37	33	48	0	33	0	21	31	0	46	0	0	0	0	0	0
1d582428e200148e016c58d231a33ca8	0	97	57	36	58	0	0	0	0	0	0	0	0	0	0	0	0	0
b3535b800ef79a98ffbb2f3e7187893f	0	0	94	0	100	33	0	0	0	0	0	0	0	0	0	0	0	0
ef16fcc0a0a0c9630f868985ca0fd330	39	0	0	0	0	0	0	0	0	0	0	0	20	0	2	0	0	0
c89a71e289d94dd4842d3e63baf3a183	0	0	2	0	0	15	0	142	0	0	0	0	86	0	0	0	0	0
5f7e36e971c26b1f86f203bae718f5e2	0	0	0	0	0	0	15	9	18	66	48	18	9	0	12	19	14	14
5adc750a776c11fdc4ef098f0f0e5141	0	0	36	0	69	13	0	0	15	0	0	63	20	0	0	26	0	0
0b8208d14c643506b9353c7f96f2efc5	0	0	36	50	20	59	0	0	0	0	0	0	30	0	0	0	12	35
de7a47eca1f44e94cc013a5df91e44c3	6	10	0	5	0	0	16	7	12	19	13	13	16	14	13	0	20	11
d4bbb892b3a73d226302a4429a7a12cb	32	0	0	0	0	0	0	0	8	0	0	0	29	0	96	17	19	0
82a792262b0bcaa7d012970ea5b7f677	0	0	0	47	8	0	0	0	0	0	96	0	0	0	0	0	0	9
97dfb71585624e3236e7072b099b19a1	0	0	0	0	0	191	0	0	0	0	0	0	10	0	0	0	0	0
1e71ac7983719c467be0e0a3d6979e8b	0	0	0	25	0	12	66	0	7	0	18	0	0	0	0	0	0	109
62a374f672e2a0fb443be8ee0d068958	81	21	40	9	0	0	0	0	0	10	0	15	0	0	0	0	0	0
a2753476742e63345a2fe8c116338fc9	0	0	0	0	0	0	0	0	0	0	0	0	0	0	0	0	0	234
92b3a27faa6d142a77e3998f44f741da	14	0	30	45	32	64	0	0	0	0	0	0	0	0	0	0	0	49
40921640249f2763f45772bca611e3d5	13	0	37	54	51	38	0	0	0	0	0	0	0	0	0	0	16	0
b8e272f1e41bcb8d4011834e6af213f1	4	0	0	0	35	0	19	6	13	20	4	40	0	0	0	0	0	0
3ec76e18ebaf8908a37d56a2af68e830	0	38	40	26	28	31	16	0	0	40	13	0	0	0	0	0	0	0
3e823aa37213e0ecef41be8564cddbbd	73	0	0	0	0	0	0	122	0	0	0	0	0	0	0	0	37	0
71a3698f93597184a7533ad1ba68819e	40	0	0	22	0	0	0	0	0	0	161	0	0	0	9	0	0	0
7ad5bcb641e22d1ab6d16280fd856998	231	0	0	0	0	0	0	0	0	0	0	0	0	0	0	0	0	0
c41a8375861d4b2ae4f6fbd57738ae6a	0	0	0	0	0	10	0	0	0	0	0	0	0	16	0	14	110	0
3a197dcf9dc16080942f54a6fc280cd1	65	0	0	15	0	0	0	0	0	0	0	0	0	0	66	0	19	0
ecd6a87484953d8d0474304a8af93661	64	0	0	0	0	0	0	17	0	0	0	0	0	0	0	0	20	0
0e09c9ae0c55a7ed6d6b140a1942bc18	0	0	9	0	4	26	0	0	16	165	0	0	0	0	0	0	0	0
416cc65b495acd3865f7cf5ae23aa5b0	0	18	8	0	7	0	10	9	0	0	13	31	0	0	0	15	16	18
f47b068d01f1d5608b45b110a55065ba	0	0	0	0	0	38	10	0	0	51	0	0	51	0	0	0	0	0
7fa942fa34024ab6d4a410eaca0c46a8	0	0	113	0	0	0	0	25	0	0	0	0	0	0	0	35	0	46
f0dddc53470e0a0f58303e30bed482f5	0	0	0	0	0	26	0	35	23	0	123	0	0	19	0	0	0	0
25c24205cb42e2c48690d95b26c37fba	0	0	0	0	0	0	0	0	0	0	0	0	45	84	0	0	0	96
231aba4401262f84578ab6ea38a73b94	3	0	0	0	0	0	4	0	0	4	15	12	5	0	20	6	11	0
d3839c3ed1fb864b3c34ee36b48d2ffc	0	0	0	0	0	0	7	26	9	0	22	0	0	18	0	54	11	19
481b411304206fccda691024f6892475	0	0	17	24	76	36	18	0	15	0	0	0	0	0	0	0	0	0
6abb75e00287735be4e52ed320bae4c2	0	10	4	0	51	21	30	5	49	26	0	8	0	0	0	11	0	0
5fa56fbe646df286e4d604524a4cba8a	8	0	38	40	69	55	0	0	0	0	0	0	0	0	0	0	0	0
48de1df653de65061ef9e031856cd19c	0	4	0	0	0	7	27	44	25	21	18	12	14	0	0	0	12	0
e81728e297e5ecced36c2a092d7c4643	19	31	4	4	3	0	0	0	0	57	14	0	2	2	11	0	5	15
5ceb3e35dc6fbccb0f2f8ba408971a88	5	0	0	0	0	5	9	16	7	15	46	6	5	7	2	7	31	10
eef57a10e28f220832bdd9bf19ca3ff5	0	0	0	0	0	17	0	0	0	22	18	17	0	4	0	0	9	0
002c39f456cd26fcb0224def38aae001	13	0	0	4	0	0	0	38	0	0	21	0	0	0	0	15	40	0
5020bab9d15f3065253c1b4fe53bba1f	0	0	0	11	0	19	0	20	9	26	84	0	9	0	0	0	12	18
5adf41124d3bc81812253ed3524f935f	0	0	0	0	28	26	20	14	0	25	15	0	0	0	0	0	20	0
afb621159d0a7188f46bf3e26bbdec55	9	10	50	33	65	27	7	0	0	0	0	0	0	0	0	0	0	10
bf1a08d3c50c290f038d68546e93cd34	0	0	8	0	7	0	0	0	0	0	28	15	0	99	0	0	0	0
37314ce82b4b23f376c9161df205efb3	0	0	0	0	0	0	0	0	0	0	0	0	66	0	0	0	76	73
6ce57cf5a320697c9d4daa77791d5e07	29	14	76	38	40	18	0	0	0	0	0	0	0	0	0	0	0	0
7ba440b3aadf4ee1889a8ec8cfaa3f11	0	68	0	53	51	42	0	0	0	0	0	0	0	0	0	0	0	0
1c3f9168e2c6228dba13354612b50f11	0	0	2	8	40	6	19	10	13	22	3	23	7	10	0	0	4	0
2f02c8740254c969513faf8718b1ee47	0	0	0	0	0	0	0	0	0	0	0	0	27	0	0	0	180	0
ef1050a8d7fd467c28da12b3c9fe6c2b	0	0	88	52	73	0	0	0	0	0	0	0	0	0	0	0	0	0
c7e526f12311bfc2c6616dd31061ea53	0	0	0	0	0	29	40	0	0	0	45	0	0	0	0	0	0	0
6105aff122ba9f66c1110f5c75fd1bbd	0	0	0	0	0	0	22	20	0	18	29	34	22	0	0	32	34	0
778536c794e40d46c69148ff0690597a	95	10	0	3	5	0	3	0	0	21	0	0	26	0	0	15	0	0
ca6440ab9998c051357211527ba0c0b1	6	0	0	0	0	0	0	0	15	11	175	0	0	0	0	0	0	0
f426d907f0ca94376bceaf9f28e1f079	0	0	0	0	0	0	0	0	0	0	0	0	0	143	0	0	0	64
44bbfb3ad03ab7454bd122828ac8e9ff	0	0	0	0	10	0	0	0	0	0	0	10	0	162	0	0	0	0
47fd5241a73881bc0c47b3711fba2279	0	0	0	0	0	0	0	0	0	0	0	0	44	34	0	47	0	0
2296c5958c8d0b335348ce789c0f4591	14	0	0	38	43	46	0	0	0	0	0	0	0	0	0	0	0	27
7466a937df6d1ebca43af6fc591da892	0	0	0	0	0	32	0	0	0	0	0	0	0	0	0	0	0	0
daba61e2404795c7b4ef21c0ee973438	0	0	0	0	0	0	27	9	0	63	24	24	0	0	0	25	18	13
2886c7c2b0a6702ed0ccc38c9ccceb14	0	0	0	0	0	0	0	47	0	0	67	0	0	0	0	0	0	0
87b482c625bb7e5a5ef7506a6e70b8e3	0	21	0	0	0	67	0	0	0	0	0	0	0	0	0	0	0	115
9cf489445c63f815ba1b794a08078052	0	0	0	0	0	0	0	23	8	0	30	7	23	6	14	15	10	7
c7abea762a209b9da89742d6bc2e1178	0	0	0	0	0	0	0	0	0	0	0	0	0	0	0	0	0	0
44744536282c4c14eead47a630786a4a	4	0	0	0	0	0	5	16	9	7	9	0	3	2	0	0	0	0
333cd4015fe8faf54b015ce1a9fe4c8a	0	0	29	7	30	0	10	3	0	13	0	45	15	0	0	0	8	0
6226b03df8099ea48fa07eadece22ad1	0	0	0	19	0	7	17	4	6	4	25	6	4	0	0	91	7	3
9ce912f89a5c5aa4f9a5103732d68ee9	17	0	0	9	0	20	0	51	0	0	0	0	23	0	0	16	34	0
0c26fd30c6d3a3a129f3ce7995803b73	61	13	10	0	0	12	0	0	0	0	0	25	17	0	0	0	7	16
c42b9a8544e92c73ea43b6a37ec08d90	0	0	0	0	0	0	0	0	0	0	0	13	22	0	17	23	17	14
1389011772847699cbf61b0b6a01442b	0	0	0	0	0	0	0	0	0	0	0	0	0	0	0	0	0	0
3c64db8e5da966ba7f23efb4d95352b9	21	40	63	46	29	0	0	0	0	0	0	0	0	0	0	0	0	0
9076f86bc4b1ab26476f0eff33088dac	33	0	0	57	0	109	0	0	0	0	0	0	0	0	0	0	0	0
40869197a875e0f8e9b29c45ae0aa43c	0	0	0	0	0	0	44	73	33	26	0	22	0	0	0	0	0	0
76a74ae5502dcacdc048b3e7ee825160	0	0	0	2	0	4	4	18	9	0	0	16	10	6	13	14	16	7
032cc7b82659456168897242004de005	0	62	0	0	0	36	0	0	0	0	0	0	77	0	0	0	23	0
73d64a2bc257eced4671a5212bfff4d7	0	0	0	0	0	0	0	0	0	0	0	0	23	0	21	46	17	0
cda52fb84595186ce03576893003f6aa	0	0	0	0	0	0	0	0	0	0	0	0	0	0	0	0	0	0
9d785ebca4d69a84b330c53a9faa316d	0	0	0	0	0	0	68	37	14	25	13	19	0	0	0	15	5	0
5c2237126ec7183a15dfc2151e803278	21	0	0	0	0	0	6	0	0	4	34	0	0	0	0	25	0	12
37c666af5c0de770f151f995cd46dacf	28	26	48	11	73	10	0	0	0	0	0	0	0	0	0	0	0	0
37052eb6769d2fe752a0c685b21af64b	24	11	72	26	63	0	0	0	0	0	0	0	0	0	0	0	0	0
b65b0f334365634ed3c35d71d47ef2e1	0	0	18	0	38	14	27	0	9	21	0	36	0	0	0	0	0	0
3520c815646e0253ca92da98f85899e5	48	0	128	0	0	13	0	0	0	0	0	0	0	6	0	0	0	0
5326188bb1f461afa552745210123040	0	0	0	0	0	0	0	0	0	0	0	0	0	0	0	0	6	0
9990cdbc5aae19f235a316500621f037	0	119	55	0	0	0	20	0	0	0	0	0	0	0	0	0	0	0
8a41a57a7a7c6072d417148e19b2b1bb	0	0	0	0	0	0	0	143	0	0	0	0	0	0	0	0	0	0
f444efba1e58a00c89bf388a864702d3	50	18	0	0	21	54	0	0	0	0	0	0	0	26	0	0	0	0
05ec31c74534615892efbdde0c641e18	0	0	14	30	91	42	0	0	0	0	0	0	0	0	0	0	0	6
41b9687707410c309b25a455b80a4968	57	5	0	0	7	0	5	34	27	11	0	0	0	6	0	3	0	0
7b35d099c14e5449b3781a3f56058770	0	0	0	0	0	0	0	99	0	0	0	0	0	0	0	0	93	0
e666a774d38bf5c9464478869fc1c136	22	0	0	0	31	21	0	0	42	21	0	0	0	0	28	0	0	27
b189758014c4eeabac0ad962895da9e5	12	104	36	21	18	0	0	0	0	0	0	0	0	0	0	0	0	0
aca678a49dfb3e26bc7922cf6a7a1372	0	0	60	10	121	0	0	0	0	0	0	0	0	0	0	0	0	0
76fcf1db416c3c0972674f151c14bced	0	17	25	38	42	28	0	0	0	0	0	0	0	0	0	0	0	0
c1ec7b4c3794e5ae8362b8f18102cb87	0	0	16	34	72	0	0	0	16	0	0	11	0	0	0	0	0	20
6a2bbb4ce921d823150552ec49db79b7	0	0	0	0	0	40	3	0	5	10	0	22	0	0	0	16	0	4
7af26592c3993ee76a49483751866f47	0	0	0	6	0	0	19	60	0	0	18	0	0	28	32	10	0	0
07b44309a3f0539221540c90081c0326	0	0	0	0	0	0	36	33	11	64	0	42	0	0	0	0	0	0
ca83533621b5e09689ee8ab16d71f2bc	0	0	65	0	31	0	21	0	15	0	0	54	0	0	0	0	0	0
6d4b57fdc66733600bf40813dfe81303	16	0	0	0	0	14	0	11	10	12	0	0	9	0	23	0	36	18
8f8ac8e553e17118822cdc4391e10d7d	0	0	32	0	75	8	0	0	0	3	0	0	15	0	3	0	13	0
70e1e2dcc52cdb0d94d35813bc803fc3	0	0	44	20	0	0	31	0	0	13	0	45	0	0	0	0	0	0
017324c5973880a4154606106cf10cf9	0	0	9	0	53	0	39	0	0	0	0	84	0	0	0	0	0	0
1e3351a1240b501cf392b32cf28c22cb	0	67	43	47	0	0	0	0	0	0	0	28	0	0	0	0	0	0
e0cfc90cac0620f9af4f0e3aa3787073	0	0	39	0	32	23	0	0	0	0	0	0	38	0	14	25	14	0
f3c4d61787430f788772ceb2c6e41364	0	0	0	0	43	0	44	0	0	10	0	45	0	0	0	0	0	0
2c0ad93c4e73390b8c42da2ef7cf4490	17	0	0	13	0	6	0	6	0	0	13	0	5	21	0	69	9	0
81345caa6aa2bfa6b9a1064e57d19f7a	117	0	0	0	0	0	0	0	0	0	0	0	0	0	66	0	0	0
1d3d0b6b9aa3a493adc1656428fcf8cf	7	0	0	25	83	21	4	0	0	10	0	11	0	0	0	0	0	10
60b54cd9505bb0ad0830bf07d4f1ba4a	8	0	0	9	18	42	0	0	0	0	0	0	21	10	0	0	30	41
643a1f1897c09c167f4cc88afe3011d3	0	0	0	0	0	0	0	0	0	0	0	0	0	0	0	0	0	0
7513111e71ea469c20d159576ebdb7c6	0	0	0	0	0	40	19	33	22	21	0	0	0	0	0	0	0	0
b3e994ce016eaef87f70e613d9e9e80b	24	0	13	29	37	39	0	0	0	0	0	0	0	0	0	0	0	39
b693620ce6084c6d0143444eac4c8bea	0	0	21	0	43	0	53	0	11	0	0	46	0	0	0	0	0	6
9daa0f4a000b4fdbb2836588550a103f	0	30	17	16	0	6	12	0	16	5	0	0	0	9	0	13	0	0
67e2639e02c35871acb1abc2406546c9	89	9	6	6	17	0	6	0	0	0	25	15	0	0	0	6	0	0
a088f6b61d98dc5202d51128199802da	2	3	0	0	3	8	3	15	3	4	26	4	18	0	10	13	21	8
567bd5f7bf763b561c87fa8d2a0c441a	18	0	41	0	0	26	0	21	26	40	0	7	0	0	0	0	0	0
984aa1c543a9c5e316ed2a303f0ed576	0	0	0	0	0	0	0	0	0	179	0	0	0	0	0	0	0	0
393233d2c49feacbffed448d1d3255c1	12	5	0	0	0	8	0	0	0	0	0	0	12	20	8	0	19	13
b07c740c77bf91ef18322d4cd07f3792	0	0	16	0	6	0	47	16	25	0	0	29	0	0	0	0	0	0
7badb86db6e072d3b37e27bd938ac741	0	0	0	0	0	0	0	116	0	0	0	0	0	0	0	0	0	62
4b1e738129c62ced9f547d4a45ebcc2b	0	0	0	0	0	9	0	0	0	0	0	0	0	0	0	0	74	24
1d6b47c9b2643dd75ceb92cc17656ee6	0	0	0	39	0	0	45	0	5	13	14	5	0	0	4	39	0	0
3ea162e029b771032f15df1ed5438b73	28	111	0	0	0	0	0	0	0	38	0	0	0	0	0	0	0	0
e30a0f04df54a49903da30a52df1dd69	26	0	0	13	0	9	3	9	0	5	0	0	11	27	2	8	8	13
0e69b946401f4321670bb8e569e27837	0	0	0	0	73	14	0	0	0	35	0	21	0	0	5	28	0	0
aafc8991bdcd2730e17e4400e7f7083d	6	0	0	0	0	5	0	16	0	5	14	0	0	14	0	11	22	0
ee5bc043b86eb5156f25788082a1416b	17	55	14	19	0	30	0	0	0	23	0	17	0	0	0	0	0	0
c5c0a3a090a5c8711b468f113218d258	0	0	0	0	106	0	0	0	0	0	0	0	0	0	0	0	0	0
747085a8118c53872a2603ffa24b453e	20	0	0	14	0	41	10	0	0	0	0	0	18	14	22	12	23	0
1920c4a194d9f7a13c84dcbf30743d0b	7	0	0	0	0	0	0	0	0	0	0	0	0	0	0	0	0	45
478511c3bcdadf0faa4ce92733af6a7b	77	0	0	0	0	27	0	0	0	0	0	0	0	0	0	0	0	0
827edac6ce3f0c61335b3430411b02c7	0	0	0	0	0	0	0	171	0	0	0	0	0	0	0	0	0	0
813e3c43e7513e91f67277c933f5160c	0	0	0	0	0	18	30	40	0	17	27	5	0	0	0	0	0	0
78580a8b670cdd0b768e1c41140b7ab7	18	0	0	0	0	0	0	114	0	0	0	0	0	0	0	0	0	0
1d86393c6240deb32ab4a3d9f9284ef6	0	9	0	0	0	0	0	0	0	0	0	0	0	0	161	0	0	0
84e0bbe4cf4e1c38122a4d9f8f8299be	0	0	51	11	29	38	0	0	0	0	0	0	23	0	0	0	0	17
7ebbd3f8c84456444f4c9bb8fbb5126b	0	0	0	0	0	0	0	0	13	0	16	0	13	25	5	26	20	0
cb30d93d0e76f6973c02b85f416c01de	0	0	0	0	62	0	0	0	0	0	106	0	0	0	0	0	0	0
617436a692a3c46a67866b7211e14688	0	0	0	30	0	30	0	0	0	0	30	0	0	0	0	15	25	38
273b97a1f4dacb7db5144b28e190f976	0	0	0	44	0	51	0	0	0	0	0	0	0	0	0	0	47	0
59d1fecc649f669517d70c814e36e59f	0	0	16	34	37	30	0	0	0	0	0	0	0	0	0	0	0	22
e464c4fa6be0ed594933a3921dc10aff	14	63	24	28	27	12	0	0	0	0	0	0	0	0	0	0	0	0
1e743aff6ef7275730c4dc9ee6167f51	0	0	0	2	11	0	34	0	39	29	0	17	13	0	0	22	0	0
1d107e507616f432bddcb2d0e1649b10	25	24	0	13	0	3	0	6	0	0	0	0	0	0	0	0	0	0
351aa720fc4f0b7ba659e9cccb80554d	69	0	0	0	0	0	0	0	0	0	41	0	0	0	0	56	0	0
9f22da56e873ade2c09013cae621e715	11	39	4	0	0	10	0	4	5	5	6	0	8	14	16	2	9	9
891faddd66a5a3494ef87898edb77af9	13	0	20	17	22	49	0	0	0	0	0	0	0	0	8	0	0	20
7d1cc04f9dbfa9a3709e8784495c040d	0	0	20	33	0	54	0	0	0	0	0	0	0	0	0	0	0	0
58de1a34c193120ffb5e082935ccb26e	0	0	0	0	0	0	0	157	0	7	0	0	0	0	0	0	0	0
9251069c4e1647f39a2b8f9f7dc61045	31	0	0	6	8	0	0	10	0	0	0	0	0	6	0	0	0	0
01d073a01ea7ff73c365dc670bc3d73d	22	0	0	0	0	0	0	58	33	29	0	22	0	0	0	0	0	0
9e8ca0198c4dc45806a6f730048c2591	0	13	0	0	0	12	0	0	6	15	0	15	5	0	0	17	9	0
78b28bbfb4c637ccf37ed365ed8ae41d	0	0	0	0	35	11	31	0	30	13	0	24	0	0	0	10	0	0
2552405fc96469528e44cb8ec376518e	36	43	0	0	14	0	0	0	0	0	34	0	0	0	0	36	0	0
eededa886b5c875624baa05062416ebb	0	0	0	28	30	9	0	0	0	0	0	0	4	0	0	0	4	0
97f95ba702dbb580f76ef9abbb00cd2f	28	0	5	0	0	5	19	0	0	0	10	6	0	14	0	35	0	0
ed7873309e289481bc5e98a3cf07aaf5	0	0	0	0	0	0	30	0	0	32	19	35	0	0	15	19	0	12
e61be4d524818f8331c32604e7f55f46	0	64	0	0	0	0	0	20	0	0	0	0	0	0	28	25	24	0
d7ec9525b96c766f8e21866267d70513	28	21	0	14	0	34	0	0	0	0	0	0	0	38	0	0	0	0
05c3001684feba886a604336484dcf40	0	0	0	0	0	0	0	0	0	0	0	0	0	0	0	0	0	0
ab1e083a75d973f138015b13dadde143	0	0	28	68	45	0	4	0	0	13	0	0	0	0	0	0	0	0
2ba17d8f657a99d7b5b06e3ff52d0cd2	21	0	0	0	49	17	0	0	0	0	68	3	0	0	0	0	0	0
8d19c7289a1d1ff16c3123b5961011ff	97	0	0	0	0	0	0	0	0	0	61	0	0	0	0	0	0	0
b0745f06d52392c0a7bdf1fa8cc267d1	0	0	25	0	18	0	0	0	9	13	0	27	0	0	0	8	0	13
44449f7d95ad57fe6dc0513ce20c4c16	0	70	30	0	57	0	0	0	0	0	0	0	0	0	0	0	0	0
ec0205fa7153e02c0014a22c4a758905	55	0	0	0	0	0	0	0	0	0	26	0	0	0	0	0	0	75
ccfeea7d868103034e0d50601ecc9699	0	0	18	11	76	22	15	0	0	13	0	0	0	0	0	0	0	0
268d75f468b06608f8ac38f27ba9d29b	0	0	0	0	0	0	0	0	0	0	60	0	0	69	0	0	0	0
5ed8a530b6701836d6073c8617c2fb0b	0	0	19	30	39	31	0	0	0	0	0	0	0	0	0	3	0	29
1693bbcaa06fdacfa85b45d59ce395aa	0	0	0	0	0	0	0	0	0	0	0	0	0	0	0	0	0	155
21be7e5b92f7c185e2ec57f353f7d66b	62	7	0	0	0	63	0	0	0	0	5	0	0	0	8	0	0	0
a155352f7a870b9d06009926cc8c6aac	0	0	30	10	60	12	0	0	0	0	0	23	3	0	0	0	0	0
a4f9dcc92fb37e955139de0fcb222d13	0	0	0	0	0	0	0	0	0	0	0	0	0	0	0	0	0	0
b568717351bb73f20d8c7f563d34a2d4	0	0	30	0	28	12	28	0	0	0	0	40	0	0	0	0	0	0
ca879ae6b72bbeb17c506ffbaddfef77	0	0	0	0	74	0	39	0	0	0	0	0	0	0	0	0	0	0
5f98ef594a08daf4c449e02de0603c6b	0	0	26	0	44	0	14	0	9	0	0	29	0	0	0	0	0	0
ee7699a540c1c192becfe3b631c7f7d8	0	0	31	14	40	34	0	0	0	0	0	0	8	0	5	5	0	16
c73ad1f52e6ec327e3e7751d6f8c923e	0	0	21	0	0	4	11	0	0	0	105	0	0	4	0	0	0	0
6819849817003c60a385142c860220b7	0	0	15	0	99	0	25	0	0	0	0	13	0	0	0	0	0	0
b3a7d4f5a4626db605caba9aae290449	0	0	0	0	0	0	0	0	0	0	36	0	0	0	116	0	0	0
fe0586253d94aba132e94054d845262a	0	25	19	0	0	0	0	0	0	0	0	0	16	0	23	0	27	10
527338d8003e44be0c2c200c82253290	0	0	0	0	0	0	0	0	0	0	0	0	0	0	0	0	0	0
69ed268e36689af272b278e521d8a0e5	23	57	71	0	0	0	0	0	0	0	0	0	0	0	0	0	0	0
b8753773a39888123f543c6e3e24321e	0	60	0	48	0	43	0	0	0	0	0	0	0	0	0	0	0	0
f488289e87ca21accfbd8a32b1e22903	0	0	0	0	0	0	74	0	0	0	0	0	0	0	0	0	0	76
a83beef321c1b44f32afa54da4351d36	0	16	45	0	19	0	12	11	0	0	9	0	0	0	0	21	0	11
d8d11103a1c85ed7d08cd51e134ccc62	9	0	6	8	7	0	0	5	16	8	8	19	15	9	0	11	0	7
c680142fb0bdecd0c46007491ad96fde	0	0	0	0	0	0	0	0	0	5	9	0	10	0	32	0	4	0
3c639592705f84029583af87d0a3972e	0	0	0	0	11	0	0	0	0	0	6	0	0	0	0	0	0	0
4795a35aa23e171f6f0852f6240ed593	9	0	0	0	4	0	5	24	0	0	17	0	10	8	0	16	22	0
636d1ee3b9bbc958a202e85788b7d123	11	0	0	0	0	11	0	0	0	0	8	0	0	17	18	9	33	16
0222c67290d183efc89f8ce7b7c42eb3	0	0	8	14	0	34	0	0	0	0	0	0	17	0	17	12	17	30
dd399417ba2abf3ee8eb26b8ec38516f	0	0	0	0	0	0	0	0	0	0	0	0	0	0	0	0	149	0
44a0d8b3d0061650161fed36afc7c6b3	0	0	18	9	21	6	32	0	0	12	0	42	0	0	0	0	0	0
6235a038e987a6eb8f2dcdf2f4bee979	37	10	0	0	0	3	0	0	0	0	46	3	0	0	37	12	0	0
421478b3084d25e12a26baa5d6671cd8	0	0	0	0	0	0	0	0	0	0	0	0	0	0	0	148	0	0
ad5413e8a49d70063c2f406fca7f0950	0	0	6	0	15	15	14	11	0	34	33	7	0	0	0	0	0	4
a9d550240867bda0565d843e37829f52	42	0	0	0	0	12	0	21	0	0	13	5	0	0	0	0	0	0
c2bb6714056d998f639a9c9289530a0d	0	0	0	0	0	0	0	14	0	19	0	18	14	0	0	0	5	4
f8ddd6facf2802b88d442d34793ebd77	0	0	0	0	0	0	0	0	4	0	0	0	0	0	0	0	0	0
84ceb3a1cd11edf2e2bb518aa888f673	7	0	16	30	0	45	0	0	0	0	0	0	0	0	0	0	0	11
19994d28e70073b74968dfc1bb362325	0	0	0	0	51	13	36	0	21	5	0	16	4	0	0	0	0	0
146ef250bba184f0bd0bb6cc055e0299	0	0	0	0	35	0	23	15	17	20	0	0	15	0	0	0	0	21
5c6b47591eb5b24daefe5f85c0a3dd68	0	0	4	0	24	14	12	0	29	24	0	7	8	0	0	19	0	0
5b5ad29c19134c5e31d765001b1969cc	0	0	0	9	0	5	3	90	25	0	3	0	0	8	2	0	0	0
bcb46ea5eced0e144c3af25a171be778	0	0	0	0	0	41	0	63	0	0	0	0	0	0	0	0	0	0
5132eb82f101a28f805b51d24e83fd97	8	0	0	21	47	23	0	0	0	17	7	10	0	0	0	0	0	0
808d5868ab677441bcd49183af1cf157	0	0	15	0	40	0	27	0	0	0	10	38	0	0	0	14	0	0
482d69c65e3efc7f70bb665841eb9867	0	0	0	16	22	24	0	0	12	49	0	0	0	0	0	0	0	21
82969e80eee58d4e0bda3de351e1dcbe	0	0	0	0	0	0	0	0	0	0	51	0	0	0	0	18	31	0
cc6926158d6cafc9344c0764f89de668	4	18	9	6	16	0	2	0	2	4	5	2	0	0	0	0	2	0
8573f9e6ea4767b0547d847384cb1354	0	0	87	0	0	0	26	0	0	0	0	29	0	0	0	0	0	0
604cd1dd2ca97a1e534569c6f23dc3cd	19	0	0	0	0	0	0	0	0	0	0	15	0	0	0	0	0	0
d5bd0acad1ed4f3e8c81060a973b0fd3	0	0	0	0	0	12	26	0	20	19	0	9	0	0	0	11	0	0
5c028e7690a66e7024a8c5be75df78c4	0	25	0	22	0	20	15	0	0	42	0	17	0	0	0	0	0	0
ef4e061ec43c3256971fd71e9d9d5fc4	0	0	54	0	44	13	9	0	0	0	0	21	0	0	0	0	0	0
e5e741e8e89c3198d95353d469b53150	0	0	0	0	0	0	0	40	0	22	0	20	0	0	0	0	0	0
996990e8847c6166ee77f8f41dc08c40	0	0	27	101	0	0	0	0	0	0	0	0	0	13	0	0	0	0
4f57c9b3b7075d8e7392eac0763abcec	0	0	47	94	0	0	0	0	0	0	0	0	0	0	0	0	0	0
d7fac85887d05f96c19f7c07548a31d9	0	2	0	17	21	16	5	8	8	16	14	8	9	0	0	0	0	0
ef9900074b72bead7240670982a55ece	8	0	10	4	35	0	0	0	0	21	14	0	0	21	0	4	0	7
3b8582ac1e2fb0bb723b874904036c9b	0	26	0	0	0	0	0	0	0	0	0	46	0	0	0	0	68	0
13e07a80595197bedd79d465f44a2faf	0	0	0	0	0	0	0	0	0	0	0	0	0	0	0	0	0	140
2810cfd1475e8a7280e6fd8ddeebed3f	0	0	0	0	0	0	47	68	10	0	0	0	0	0	0	0	0	0
e74678d5fba35de372544f1938d69584	0	0	28	0	29	0	21	0	0	0	0	35	0	0	0	0	0	0
e79929f0a252a52cfd15d5d7cfa58906	0	0	0	11	0	18	18	14	0	34	32	0	0	0	0	0	0	0
36a06e579dca73c12aa4bb68102b710e	7	3	0	0	0	4	0	29	0	0	0	0	7	8	5	6	19	10
f8228a16a7705e3c9d9a8a610eec2fdc	0	0	0	24	0	0	0	31	0	0	0	23	0	0	27	0	34	0
83e3c51a211e2ce170347fcdbc92297e	0	0	22	40	77	0	0	0	0	0	0	0	0	0	0	0	0	0
2187808f8f3c2b42d8c22d0bd3ea34df	0	0	0	0	0	10	38	0	0	0	0	10	0	16	14	0	50	0
93835091d5fcbc1471ee30351fc6708c	17	0	6	4	5	17	4	19	0	0	0	0	0	0	5	3	5	4
ef76ab54b8d180afcdf8db2508651640	0	0	0	0	0	0	0	0	0	0	0	0	0	0	138	0	0	0
7c8aad293da7e58636a0a51f0a351eb0	0	0	0	0	0	0	0	0	0	0	0	0	0	0	0	0	76	62
d160e68209adb1eeb85cb7110636a07f	0	107	0	0	0	0	0	0	0	0	0	0	0	0	0	0	0	31
fa6d43d5742a1b25587dc84193583b32	0	74	20	27	0	17	0	0	0	0	0	0	0	0	0	0	0	0
08aa11ddec34dc29171e0b958c0bf8fd	0	0	0	0	0	0	74	8	17	0	0	15	0	0	0	0	0	0
da1dbaa408f3ce3c0ca87606553efbbd	0	0	0	0	11	0	33	37	44	10	0	2	0	0	0	0	0	0
ef7947bab18427ac8c6eda06bf3f0eb5	5	0	0	8	0	14	5	3	0	4	4	0	9	5	0	19	6	7
0db9c4d30f1c02eaabbab7da07861cc5	0	29	0	0	23	28	18	0	0	39	0	0	0	0	0	0	0	0
d99c2128532b4b3dd727789d5cf84b42	0	0	0	0	0	0	21	50	13	34	0	19	0	0	0	0	0	0
5e6bf0ae23500e8b617d56948a59a0fe	0	0	0	0	0	0	0	0	0	0	0	0	62	0	10	3	45	17
c9e913433430ed658e490343e98fce6b	0	0	0	0	0	0	0	0	0	0	0	0	0	75	0	0	0	51
d736fc83b7b79e0b5da2bb9f01cab43c	0	82	55	0	0	0	0	0	0	0	0	0	0	0	0	0	0	0
7ec13fb92f7aad46d0be1bedb2424076	0	0	8	0	33	36	14	0	0	0	0	15	0	0	0	0	0	0
4ddcd1df978b850eef3b5ae6a2cf7f13	0	0	19	7	23	0	18	0	18	12	0	38	0	0	0	0	0	0
ccdc6fe1720d77731a424085344ede4f	0	0	0	0	0	0	0	0	0	0	0	0	51	14	0	27	7	36
27c5c24ee583d1bfb374faa47cf7852e	0	29	0	35	42	0	0	0	0	0	0	0	0	0	0	4	0	0
2cf046a104f6c976eba907a52fd48504	0	0	0	0	0	0	0	0	0	0	0	0	0	0	0	0	0	0
9a06917be86640aaa08fb4497b92531c	0	0	0	0	0	0	28	0	0	0	0	0	0	20	31	0	0	36
50f52ea3ef2d0924f3e04db89370bd57	0	0	0	0	0	29	0	80	0	0	25	0	0	0	0	0	0	0
68976e9ef5090d428ff66a90c941b807	0	0	15	26	77	0	0	0	0	16	0	0	0	0	0	0	0	0
82994f12052b745ec9a3007459b96662	9	0	0	0	0	9	0	0	0	0	61	0	0	0	4	0	0	0
f69b9dcfd5d32f66272d0ab9c8e19c7d	0	0	0	0	0	27	0	0	0	0	88	0	0	0	0	0	0	0
f50b7ec6374e85d2e50a155769f5d310	0	3	0	72	0	0	0	0	0	0	14	0	0	0	0	0	0	0
555e354409a085a12c4f192fcf8d1b2b	0	0	0	0	0	0	0	0	0	0	0	0	60	0	0	0	0	74
2cb9cc7c306896d0d552fca534168a76	0	0	0	0	0	0	0	0	0	0	0	0	0	0	0	0	0	0
fad36ba9fa8d25c4115f5027fa0e8c4e	0	0	6	28	38	41	10	0	0	10	0	0	0	0	0	0	0	0
12bf1ef93a44bf7bf52fd6f06f615994	0	0	0	0	0	0	0	0	19	32	58	0	0	0	0	0	0	0
889ccae5218dd8aeec38d897ebb201d5	0	0	0	0	0	0	0	0	0	0	0	0	0	9	0	33	6	0
5c127780cb0772119d1f747fd398ebf2	0	0	0	0	0	0	0	0	0	0	0	0	0	0	0	0	31	0
5c5c85dc97ef500628ba68c67d8ed41f	95	0	0	0	0	0	0	0	0	0	0	0	0	0	0	0	0	0
040f7d8c18dced52507dd8e0242477c6	25	0	0	0	0	107	0	0	0	0	0	0	0	0	0	0	0	0
acff3c12614f6624db42e9ede815d6d6	0	0	11	9	14	7	13	0	0	15	0	22	6	0	0	0	0	8
7c0e0136dc007773a7bda1d2d924f0b5	0	0	0	0	55	0	0	7	0	0	0	0	0	0	0	15	0	0
36edb4f20d4d86d23e5c141daef009c5	0	0	0	0	6	10	0	0	9	4	13	22	0	0	0	15	5	0
ba301c6814f6dcaa1c7d881e0e7f4978	0	0	0	0	0	0	0	0	0	0	0	0	66	0	0	14	50	0
b89f6af807fd05d6ee3bd5c620e42b92	0	0	0	0	0	0	0	0	0	0	0	0	33	0	0	59	20	18
bbcda7b11d03688278a5bbcb919f5164	26	0	0	28	40	36	0	0	0	0	0	0	0	0	0	0	0	0
cbd97fa1343ee1fefa0c4a03c09fa182	0	0	13	0	35	9	15	0	0	18	0	14	0	0	0	0	0	0
e3d00af862a7122ada043c606cceeac2	0	0	0	0	0	0	19	0	20	38	0	51	0	0	0	0	0	0
0fda810a7742cc48df988fbad6d5cd1c	0	2	0	7	0	0	0	3	0	0	30	0	0	15	0	4	6	2
e68f338b84cf9cf1f5fbb3b35f8c6941	0	0	0	0	0	0	0	15	0	14	0	10	0	0	0	0	0	0
c204bc419dad02224cecf75d08990e6b	8	14	0	0	0	0	0	0	22	27	9	8	0	0	0	0	0	17
b5781c0e54070120c667497846ceb4fa	0	0	0	0	0	0	0	0	0	0	0	0	0	0	0	0	62	66
99bd903a5f81d103a3dc19ff524cf05d	0	0	0	0	0	0	78	0	17	0	3	16	0	0	0	0	0	0
7e3f2ab170c5f17d41023d5f30970ac6	0	0	43	0	35	0	0	0	4	0	0	0	0	0	9	0	0	0
5cf1ae0e46fa2da0c0ea7eae5f8e4c82	0	0	0	0	0	0	0	0	0	52	22	53	0	0	0	0	0	0
cbcdaeb22e65a4778dc1b956cfd46012	0	0	0	0	0	0	0	0	0	0	0	0	127	0	0	0	0	0
d12840321784079ce56b26608e740dc7	0	0	0	0	0	0	23	0	0	0	28	0	13	0	0	18	0	0
0e9a5bb4ed58ad09f34e8c6c30c16e1c	0	0	10	25	17	18	7	0	0	0	0	0	8	6	0	16	0	0
498d966f9ae5f38cde715c3a8d1098e9	11	0	0	17	0	0	0	0	0	0	0	0	8	28	0	42	10	0
2f95c78e14584653b8b377605b5f7777	0	4	4	6	0	0	0	0	0	0	0	0	0	0	0	0	0	0
a2a71fc67e841cd0d894a68fd67765b2	0	0	0	0	0	0	0	0	0	0	0	0	0	0	0	0	0	0
05923f2716bcb5db8bafb405aba981ee	0	0	0	0	0	0	0	0	0	0	0	0	0	0	0	0	0	0
0c15e676f56240256af28193135bc0a5	0	0	0	0	33	0	16	0	44	14	0	0	4	0	0	14	0	0
c8d0dbc4a0160988841b3c88746fcd9f	4	0	0	20	0	0	0	28	0	0	48	0	0	0	7	0	0	0
370fcfba21953013fc882b97b2c2733d	0	0	8	0	0	8	6	0	11	32	37	8	0	0	0	0	0	10
b74e42e3a9754b42bd7da1ace3de575d	6	0	0	14	4	13	4	0	8	3	10	4	6	2	0	19	0	6
a4b4112432ee05130c9cbf0d3624372b	0	0	0	0	0	0	0	0	25	22	0	0	0	0	0	0	0	0
2912b76ea0439a48eedd06e3e74159f9	0	0	0	29	90	0	0	0	0	0	0	0	0	0	0	0	0	5
082db4b82d6da0006742cfcf59ceab21	0	0	0	0	0	0	0	0	0	0	0	0	0	0	0	0	0	0
475dd494bd6666d9d2511938d397f947	0	0	0	0	0	0	56	0	67	0	0	0	0	0	0	0	0	0
bbd5e5ed37ef8e5c9dcfb5f98a1edfb7	0	0	0	0	0	0	0	0	0	0	0	0	0	0	123	0	0	0
a9c41688b96c15587d91d9318cedf393	0	0	0	0	0	38	0	24	0	0	0	0	0	0	0	0	0	0
f86fc3097fc2ae664523cdaa32faa13c	33	12	33	22	0	22	0	0	0	0	0	0	0	0	0	0	0	0
108c210149353c90f8cb4b978e3d2fe0	0	0	0	0	0	0	25	0	0	15	0	61	8	0	0	0	0	12
b27a257c278aebf4b471dfeb756bb20c	0	10	0	0	32	6	15	0	29	15	0	14	0	0	0	0	0	0
5f972e34d1291d5595e30391de63b673	4	0	24	0	21	15	11	0	0	14	0	0	0	0	0	0	0	0
8eb72d623a3f53f0360ff27ca0b63b55	0	0	0	0	12	12	0	0	7	9	13	10	12	7	13	8	0	0
d4ed0a3fd141230d0942e3105af564fa	0	0	0	0	48	0	0	0	0	0	0	7	0	0	0	0	13	0
81d9fec8cc93ef15d9a56e6f1a553fb4	0	0	0	0	0	0	0	0	0	0	0	0	0	0	0	31	0	0
89931bcefb3ba72a8c3f6886b823c784	0	0	38	0	0	0	0	0	0	0	0	50	0	0	0	0	0	0
c44cc62f18f927e55809bec61c38b5a6	0	0	0	0	0	0	0	0	0	0	0	0	25	11	0	29	55	0
b7dab1cfde5df00745d3f8f2e5a72e0a	0	0	46	0	0	0	0	0	0	0	0	0	74	0	0	0	0	0
b29f2cb7e1bb24f182bd68aaee6cced6	0	7	32	0	0	29	0	0	0	0	0	0	0	0	0	0	0	0
da98dae2c03aa92183fbe184fb57d4e6	0	0	0	0	39	52	0	0	0	0	0	0	0	0	0	0	0	0
fbe5acb6b9bb4b5814dc6d7ca78616e0	0	0	3	17	0	13	11	0	0	0	15	14	2	0	5	0	8	17
d1bf9cc6a93712b4b366023c62f496e7	0	0	0	0	16	0	17	7	23	17	0	0	0	0	0	9	4	0
6baef347c3a2c6ea405ef3c70a5a4ba2	0	0	0	0	0	0	12	0	0	0	0	0	0	0	42	0	0	64
70e2388a8f7e37c601b2a9df9ffe21dc	0	0	0	0	0	0	64	0	0	54	0	0	0	0	0	0	0	0
c3dc294257b060f81f8b39001fbf167b	0	18	0	0	0	22	0	0	0	29	0	0	4	0	0	0	0	0
e8b781f51730b1a9b5b64ceb87a05162	0	0	0	0	0	0	0	0	0	0	41	0	0	44	0	0	0	0
2fb9a5ab70e7936fc6ea40778567ef02	0	0	0	0	0	0	40	0	0	31	27	0	0	0	0	0	0	19
f28ab0c527ad7ac6f24971503a27bb79	0	0	0	0	40	0	0	55	0	22	0	0	0	0	0	0	0	0
8473b46fcaf029b6120e853a51000915	8	0	0	0	0	13	0	0	3	0	11	0	9	5	0	5	15	0
17b4fb513514f7acf2fcc5813527b90b	5	0	14	11	0	14	5	0	4	15	35	7	0	6	0	0	0	0
0a84a91a9c24a635acc70a4f0b7a8fa5	0	0	0	0	0	0	0	50	19	0	0	0	0	22	0	12	12	0
8ac0c9114409c6c33643ea5c645e253e	14	0	0	0	0	0	0	0	0	0	9	0	52	0	0	0	0	7
56a858cd405a3a6f04f95be45bc4def8	0	0	0	13	0	29	0	0	0	0	0	0	21	0	0	15	0	37
835a039c12321ac3b145b561f1e49222	0	0	0	0	0	0	0	0	0	0	0	0	115	0	0	0	0	0
a497ee302c32e324ccc7b899059440c9	0	0	0	0	0	2	0	0	0	0	0	0	0	0	0	0	0	0
732ac028c79ef8e9861bd72204e9fa43	0	0	58	31	0	0	0	0	0	0	0	0	0	0	0	0	0	0
2168e82c7c9dc1420ee01450ca687717	0	68	46	0	0	0	0	0	0	0	0	0	0	0	0	0	0	0
1e41a1ca611a8f9cd0db747e6f5d6d98	6	27	8	0	20	0	0	0	0	0	0	0	0	0	8	17	12	15
a583c6aac1dba30c1baec3817ba2aef9	0	0	0	0	0	0	11	19	0	48	28	0	0	0	4	0	0	0
0c32015fc9a85dd08f86377b32fe5611	0	0	0	13	0	18	14	13	0	24	0	18	0	0	0	0	0	0
74c29ff3d1257174f1e932b436cdeeb4	0	23	11	0	22	11	0	0	0	10	0	0	0	0	0	0	14	0
f31ff17476159e2a0d80bc116bb71adf	0	0	0	0	0	0	0	0	0	0	112	0	0	0	0	0	0	0
3dbece776b2da3eb0cdcf67b300a5696	0	0	0	0	0	0	0	0	0	0	112	0	0	0	0	0	0	0
f6c192537dd0d99a9d9d6c6b9c8b5fb8	0	0	0	0	0	0	0	0	0	0	0	0	74	0	0	0	38	0
5c437b02c72683ae579a8f048eb46ecf	7	0	7	20	0	39	0	0	0	0	0	0	13	0	9	0	17	0
61ee2616cbbba00598c75f036757ebd8	0	0	0	15	15	0	0	0	0	0	0	0	33	0	0	13	0	36
d5f9e12bfc0a840893bcc5903599f25d	0	0	0	0	0	41	0	0	0	0	0	0	0	0	0	0	0	0
cc8879fffe5b3006888946c25dff24a1	0	0	0	0	0	112	0	0	0	0	0	0	0	0	0	0	0	0
a3ebd00ed1e936dd45895678249d70bb	0	0	0	0	0	0	13	0	0	15	0	53	16	0	0	0	14	0
46352098c6c80d8b5050cd32497d19f1	0	0	0	0	0	0	0	26	0	0	0	12	15	35	0	0	0	0
9e9210f9a4f5e15602d928ad14e22ce4	0	0	15	0	42	0	0	0	0	0	0	23	0	0	0	0	0	0
f8a50efc63020d0c4cba4d8c45ec02b4	0	0	0	19	30	42	0	0	0	0	0	0	11	0	0	0	0	9
c8bd3ce32699c41e2890f671fc3a4d79	0	0	0	0	0	0	0	0	0	0	0	0	0	0	0	0	0	0
d474831d4b42937536f5d862d1423db2	16	7	11	12	0	0	18	0	8	0	14	0	0	16	0	0	0	8
7bf9d7ecd470a2b365c9dea2e4d75c9c	11	0	6	0	0	0	9	0	4	10	0	10	0	0	0	0	0	0
5249c6dc1ab79aee8da5a839f8a87e18	0	0	0	0	0	13	0	41	0	0	0	0	0	19	0	20	0	17
5be78f429e0ef9274069443f7f112867	37	0	0	10	15	0	0	0	0	0	18	0	0	0	0	0	30	0
858d07ee58564893cf0ccde5032b7b67	0	0	0	47	0	0	0	0	0	0	39	0	0	0	0	0	0	24
a88074ffc74bef9c1e8ef546698292d6	0	0	0	0	0	0	0	0	0	0	0	0	110	0	0	0	0	0
812f1be5ff4e03a7fa750c991dba0f60	0	0	0	0	0	0	0	0	0	0	0	0	0	57	0	0	24	29
f2eb8e2825ea22f61cc0e47ead557634	0	0	0	0	0	0	0	0	0	0	0	0	0	0	0	0	0	0
b4bf9a212339fabc748e75f01b9cef08	0	0	15	18	0	50	0	0	0	0	0	0	0	0	0	0	0	0
9f777d99c764a7996e9804cdcc2d1add	0	0	0	0	0	0	7	0	0	0	17	0	11	30	15	0	11	18
55a01f02365df47cac89c1531a5919c0	0	0	0	0	0	0	14	0	0	0	0	41	0	0	0	0	0	0
876e1f6d125c1e6334a407ca531ad37d	60	0	0	24	0	0	0	0	0	0	0	0	0	0	0	0	0	25
43aed8f2738c3f7a1c358182e2ac101e	0	0	0	12	0	0	13	0	0	0	18	0	4	10	12	24	6	0
12b9f9ac298c3241dcc3a64dae977321	0	0	0	0	0	0	0	0	0	0	0	0	0	30	0	0	0	52
634ecba676b5235c6fe551c60332653a	0	21	0	0	34	39	0	0	0	0	0	0	0	0	0	0	0	0
3293050d1616662fb81d422f1db12871	0	0	0	70	38	0	0	0	0	0	0	0	0	0	0	0	0	0
b160bdc9eeadfb9a1601989ef548321d	0	0	0	6	0	0	37	0	0	0	0	0	0	0	0	22	19	0
0cbdf6ba51d4e3a54e0a4c67ef2de00d	0	0	10	0	0	0	41	0	9	24	10	13	0	0	0	0	0	0
690a11f544106eebf7b2e600c7a87ed1	0	0	33	0	35	0	5	0	0	0	0	12	0	0	0	0	5	0
c6b931a5ee9a48d5ec1336fd366a137a	0	0	19	0	16	17	0	0	0	0	0	0	19	0	0	13	8	15
d8ec286ca35fef324b238120a1e3c4b2	0	0	0	77	0	0	0	0	0	0	0	0	0	0	0	0	0	30
71a6bc91117e55eece72a78e98b21558	0	0	0	30	40	25	0	0	0	0	0	0	0	0	0	0	0	0
7df610e63e14ed64f727741fd81b0165	0	0	0	0	0	0	0	12	0	0	0	0	0	0	0	0	0	0
43ce6d7f906bfc4c5f84425773a04a96	0	0	0	0	0	0	0	0	0	0	0	0	55	0	0	0	51	0
444ca11cd92589aad7a0857c1098f85b	0	0	18	0	0	0	9	5	0	19	0	25	6	0	0	10	0	4
d609d14ee3a867727de43b869aca6cfc	8	6	0	0	0	7	0	8	0	0	0	16	0	0	16	0	0	10
1df365c505241c6e4abd42eb302c24f3	0	0	42	0	0	0	0	62	0	0	0	0	0	0	0	0	0	0
dd850408059d5d63757c0af2f97b78e9	0	0	0	0	0	41	0	0	0	41	0	0	0	0	0	22	0	0
77145ea80f4491714a265668cee3b1aa	0	0	0	0	0	0	0	0	0	9	0	0	0	36	0	11	0	20
942b8de76bb7d3e93df673776a95b05a	0	0	0	0	0	0	0	0	0	0	0	0	0	0	0	0	0	104
1bcb89ccb81318577f38b574902ee251	0	0	0	50	0	0	0	0	0	0	0	0	0	0	0	0	0	54
37363cca6d2e1c4133ec94544ca7f5f5	0	0	8	0	0	0	8	0	0	0	0	0	20	0	27	13	0	13
108dfb97b024c01ad52c2505101f2fbe	0	0	60	0	43	0	0	0	0	0	0	0	0	0	0	0	0	0
b17b22815ba0fd1d2185092d0d9bdc87	0	0	0	0	54	22	17	0	0	0	0	0	0	0	0	0	0	0
2c99f8ec9c9dbe9485bb3360076705ae	0	0	0	0	0	0	0	0	46	0	31	0	0	0	0	25	0	0
84670a5b7576e85b81466d5e40042297	0	0	0	0	0	0	0	0	13	19	0	0	0	0	32	38	0	0
552a91e70d1ab6bcfd2d5d4259f133e3	16	0	4	19	0	23	0	0	0	9	17	0	3	0	0	0	0	7
a95c9ba317b3fcae8e5021c88fe8162b	0	74	0	0	0	16	0	0	0	0	0	0	12	0	0	0	0	0
ec69675fcc1d03cfae6110d26e60adfb	0	0	0	0	0	0	0	0	0	0	0	0	0	0	0	0	0	0
c19ce7b6552973548ac67e45a84b3505	0	0	0	0	32	0	35	0	0	0	0	34	0	0	0	0	0	0
b651bea0ce5aa390db363c182610e185	0	0	0	0	0	0	0	0	0	0	0	0	0	0	0	0	0	0
2a20378a9c0b2cf1ac418dfa96315fe4	0	0	0	0	0	0	0	0	0	0	0	0	0	0	0	0	0	0
954157858a0ef7b6d3f4350b265d078d	0	0	0	0	101	0	0	0	0	0	0	0	0	0	0	0	0	0
8219223c7f7738e859e61b8cb0c0990a	0	0	0	0	0	0	7	0	0	0	8	8	0	0	32	0	19	0
e6ecb3363b935ff6472c945cb7da7522	0	0	0	3	0	0	0	0	0	15	0	34	10	4	0	13	0	0
2807b5d6c64771713b435b2a146017c8	0	0	0	11	0	0	0	0	0	0	17	0	0	0	6	11	40	15
ecc6ab9598bb183e352b7c6633cafb86	0	0	0	0	0	0	0	0	0	0	0	0	0	0	26	0	0	0
4b2da0bb839c7d890a535f5ef230d1eb	0	0	0	0	0	0	0	0	0	0	0	0	0	0	0	0	0	0
96aa3b1adf2a809b8533cfb6ccf35bde	0	0	0	0	0	0	0	0	0	0	0	0	0	0	0	0	0	0
a4cbbe44ce976063321f31340b90698f	47	0	0	0	0	0	0	0	0	0	0	0	0	0	0	0	0	0
833a52795d94f6be3e5ade8459690bea	100	0	0	0	0	0	0	0	0	0	0	0	0	0	0	0	0	0
41b32ffbac3f7964b9199c2b71492e14	3	0	0	0	0	6	22	6	0	6	6	9	0	0	0	41	0	0
8ae2c554536113d0c0740ed41477f808	0	0	0	0	0	0	18	22	12	13	18	0	0	0	0	0	0	0
ab24b0c667f4bdcb55b937851f0abf9c	0	0	0	0	0	0	33	0	15	0	0	20	9	0	0	16	0	0
185820c7df768dc553aa8dfd32e877a8	0	0	0	0	22	0	30	0	15	0	0	26	0	0	0	0	0	0
cb35c6038aadec6375a90337ef3d911b	0	0	0	3	26	0	0	7	0	0	0	0	0	0	0	0	32	0
922f0c40e832a7206cabc708374905b1	0	0	17	0	17	13	0	0	21	0	0	31	0	0	0	0	0	0
928907b9b4e90f550e424afcf8a7ba4b	0	0	0	40	0	0	0	0	0	0	2	0	0	19	22	0	16	0
9df8522badbf34104d53225af9f34981	46	11	0	0	0	0	0	0	0	0	0	0	0	30	0	6	0	0
7f7d0592676d7b8e3fdba323f1bbe544	0	0	0	0	0	0	0	0	0	0	0	0	0	0	0	0	0	0
481390e9648001d13e96a6593402e919	0	0	31	0	39	0	0	0	0	0	0	28	0	0	0	0	0	0
1fbcad403ecebb26e6c3d5a838bf1803	0	0	0	0	0	0	0	0	0	0	0	0	0	49	0	0	0	0
d7d150328a80ebf88657e9f7e704701d	0	0	0	0	0	0	0	0	0	0	0	0	0	0	69	0	29	0
448c8abe446d01d5d0a2e2a28d70f5ed	0	0	0	0	0	0	0	0	0	0	0	0	0	0	0	0	43	0
9719ecb0dc9f5746f6175c3736f41cf0	0	0	0	0	0	0	0	0	0	0	0	0	0	0	0	0	0	0
07ab408ad9177c557399247d3216e631	0	0	0	0	0	0	0	0	0	0	0	0	0	0	0	0	0	0
8bff95cc0a7efa5ed31dd530ec788726	0	0	72	0	26	0	0	0	0	0	0	0	0	0	0	0	0	0
fd5dd3a878459f7b6d002b0c5996ccc1	0	0	0	0	0	0	26	0	21	18	0	0	0	0	0	0	0	0
012861fc42cfeb469b26a81a2021256f	0	0	0	0	0	0	0	0	38	0	0	0	0	0	0	0	0	0
3f7617531ea10d4ae7f71a176c2ce869	0	0	0	0	0	0	0	0	0	0	0	10	0	0	0	0	0	0
f316d1e17174592c1bce15b19791d4fb	0	0	0	0	34	24	0	0	0	0	0	0	0	0	0	0	0	26
8a3f30d274cdb66aff71dc0df2bd611b	4	0	17	16	19	18	0	0	0	0	0	0	0	0	0	0	0	0
04b52f73994f693809621aa77c38e672	0	0	0	0	0	0	26	0	0	0	0	0	0	0	0	0	11	0
6e7d1ca11a42a9760d93d3b48204cc78	0	0	0	0	13	5	0	21	6	0	0	5	3	0	4	3	4	0
16c888c7bbf94fdcb93c29d228a5df43	0	0	0	0	0	0	0	0	18	0	0	32	0	0	0	15	0	0
65d0827c1b63dfbf959460561264502a	21	10	0	0	0	0	0	0	0	0	0	0	7	6	0	0	0	0
15982b84e40ab17da7c2963456c874c0	0	0	0	0	0	0	0	0	0	0	0	0	0	0	0	96	0	0
05051e25feda4fd3961222b5171b9a1d	0	0	0	22	22	28	0	0	0	0	0	0	0	0	0	0	24	0
e4c2ec1f608c234012e8f298dfdaaeee	0	0	0	0	0	49	0	0	0	0	0	0	0	0	0	0	0	0
702dc854fd8a3390ece9d495d13c57f6	0	0	0	0	0	96	0	0	0	0	0	0	0	0	0	0	0	0
ca2bf8f2813462d1dac2146f2bc93f49	0	0	0	0	47	0	0	0	10	38	0	0	0	0	0	0	0	0
07ed51e0845c8f08c42dcbadac382493	0	47	16	16	0	0	0	0	0	16	0	0	0	0	0	0	0	0
ffaa504488b37ca18b62cbce2c39667b	0	0	30	0	57	0	0	0	0	0	0	0	0	0	0	0	8	0
ad5abd3e7c692fbf9c207c6759400a11	0	0	0	30	31	23	0	0	0	0	0	0	0	0	0	0	0	11
257245277c6be4fc18dbf387f3bb20b9	0	0	0	0	0	12	8	0	0	2	13	0	3	15	0	0	5	4
5b4df287183df198857bcf75cf12c853	0	0	0	0	0	0	0	21	0	0	39	0	0	5	0	0	0	0
7f0c1356d2a9672bf6752fb598e97e62	0	0	0	0	0	0	0	8	0	0	14	0	0	0	0	0	0	0
c4d1e68a42e3dcc0f68e35c314b9b2ef	0	0	0	23	0	0	0	0	0	43	0	28	0	0	0	0	0	0
70c2880075bd2c73ae3a259b405c031f	0	0	5	0	75	0	0	0	0	5	0	4	3	0	0	0	0	0
9e556c685f6511d4d52f265096134ce0	0	45	0	0	0	0	0	0	0	0	0	0	27	0	0	0	0	22
c92cf36a074ad8ba88806df6b8c630ac	0	6	15	17	32	0	0	0	0	0	0	0	0	0	0	15	5	0
e93552445845e0c6ffeba9ea2b713b63	0	0	39	0	49	0	0	0	0	0	0	0	0	0	0	0	0	0
7a6d0c2de00fc28e8a0045fcfe3745ee	0	0	0	21	0	0	25	0	0	0	0	0	0	17	0	0	0	0
a7151e96302735f8dc7335d49484e00a	0	29	23	13	0	10	6	0	0	12	0	0	0	0	0	0	0	0
e218b1a8e3349b8cd98d1ef8d555de12	0	0	0	0	0	0	14	0	0	0	0	0	18	0	0	43	18	0
b43341d9730be5813677fec2b9f1ad82	0	0	24	5	23	0	0	0	0	9	0	23	0	0	0	0	0	0
cf64002ea680068cfd84aba630f20fca	0	0	0	0	0	0	0	0	0	0	9	0	0	0	0	84	0	0
1e6174b93056e98edb48c437adf64f38	26	0	0	0	0	0	0	0	0	0	0	0	0	27	0	0	0	0
66099c234c17e4f505ec8ea6208b4456	0	0	0	0	0	0	0	0	0	0	0	0	0	0	0	0	0	0
bb15684713f2f5cb0b5597ec472d5811	0	0	0	0	0	0	19	0	0	30	0	0	0	0	0	0	0	0
eead5c9da2f64cb5d3dc53f3d955a521	5	0	0	0	0	4	0	0	4	0	0	2	8	4	15	3	3	27
c49db125a78dbf2fd8a595925efec28c	0	0	0	6	0	0	0	0	0	18	55	0	0	0	0	0	0	13
80051409fd4b72655a421ff5efa16bcb	3	0	0	9	0	6	0	0	0	3	4	7	2	16	0	8	6	13
f3693f841ddf6e408f6761f448c9dd2b	0	0	0	20	0	0	0	0	0	0	57	0	0	0	0	15	0	0
9939d517c10d25964e05c686a054a6e9	11	0	0	26	28	18	0	0	0	0	0	0	0	0	0	0	0	9
76b4a5f0da9a372acac7570dd9f5605a	0	0	0	0	0	0	0	0	0	0	0	0	0	0	0	0	0	92
2486a764f9f8a0f665aeae164cfcc91a	0	0	38	0	47	0	0	0	0	0	0	0	0	0	0	0	0	0
5d6cf99d6e9ec1c04ee89a2b95d0c3a4	0	0	0	0	0	0	0	31	0	0	60	0	0	0	0	0	0	0
f633453da568a178fb2a7076723251e0	0	0	3	0	0	0	0	0	0	7	0	0	0	6	0	0	0	63
3ee4981a939809f91dbb99ea074baa48	0	0	27	0	40	0	0	0	0	0	0	19	0	0	0	0	0	0
0fd75fd35d1a1cdb23b03f89dccea178	0	0	0	0	0	0	0	0	0	0	0	0	10	15	0	49	17	0
4909d9f6a74b350c9967d9fffd3bd6b7	0	0	0	0	0	0	0	0	0	0	0	0	0	0	0	0	0	0
23f032649b45cac93995c807a838d0f0	0	0	0	0	0	0	0	0	0	0	0	0	0	0	0	0	0	0
149f6a56401dffb2547f7065675fd4f1	0	39	0	30	0	0	0	0	0	0	0	0	0	0	0	0	0	0
f93415f5698933341779eadf841638aa	0	0	0	0	0	0	23	0	0	0	0	0	0	0	0	0	0	0
f8eb82c71f4b1e30b6c590802e7a40cf	0	0	0	0	0	0	20	0	0	0	0	0	0	0	12	0	0	37
9a17d518bc8e244d37d5c59d8825ee07	0	0	0	0	0	2	0	13	0	0	21	0	0	27	0	6	8	0
c3a6d8af983e0206149a315d2a5272c0	0	54	0	0	0	9	0	0	27	0	0	0	0	0	0	0	0	0
6244f33b8a252b093e888baadafd4f37	0	40	0	0	0	0	0	0	0	0	0	30	0	0	0	0	0	0
3c8a2f1fd5b485c8f198cefcaaaca03d	0	0	0	0	0	0	0	0	0	0	0	0	71	19	0	0	0	0
df9d8f6f8def31fa8fa0e461b0a2c361	0	0	0	0	0	0	0	0	0	0	0	0	57	0	0	0	33	0
6bcc4e093a7e7a8c71fe56d505ff6343	90	0	0	0	0	0	0	0	0	0	0	0	0	0	0	0	0	0
a473fb3c63b96e0b971b2f62396ca04d	0	0	41	0	49	0	0	0	0	0	0	0	0	0	0	0	0	0
b85e7ae9ebbd5ccee6d1c1d96cf3c195	0	0	0	0	0	0	0	15	0	0	20	0	0	0	0	0	22	0
4c62015c2c63eeae47326959dc234d8a	0	0	0	0	8	0	0	0	4	0	8	0	0	0	0	20	0	17
bc8f4b646bf00c61999591657a92a313	0	0	0	0	0	0	0	0	0	0	0	0	0	22	0	0	0	67
f57cf4df54d54d2e13f0c87d16548120	12	0	0	0	0	0	0	0	0	0	0	0	0	0	77	0	0	0
a45b9bdcfffe86f2678fcdc6b466e042	0	0	0	0	20	36	0	0	0	0	0	0	0	0	0	0	10	0
c0a894e93665621b454ab78facfa87f0	0	0	23	0	56	0	0	0	0	0	0	0	0	0	0	0	0	0
d3bf0edffd41db7ad95309cbe852fb16	56	0	0	0	0	0	0	0	0	0	0	0	0	0	0	0	0	0
beefe08431f5c81511a80c15c202b03b	68	21	0	0	0	0	0	0	0	0	0	0	0	0	0	0	0	0
7f778d82debd92b68f3ee6462aafa815	0	0	0	3	0	0	0	6	4	0	0	0	0	55	0	0	12	0
7c3818e561fa1da160f5a830ffba8895	0	0	0	0	0	0	0	0	0	0	0	0	0	0	0	0	0	88
c2ef894d0987f50ac2c34daf7c790365	0	0	0	0	0	0	0	0	0	0	0	0	0	0	0	0	0	0
4db2a236cade7e6493d1eaad328db8d5	0	0	0	0	0	0	87	0	0	0	0	0	0	0	0	0	0	0
797ca393fa228d0ad3b779825702d805	0	0	0	0	0	0	0	0	0	0	13	0	0	0	0	0	0	0
491986df1ef07951a2f6c19e77a58849	67	0	0	0	0	0	0	0	0	0	0	0	0	0	0	20	0	0
d9f1420358781a40a317fbf1337a8d58	0	0	0	0	0	0	0	0	0	0	0	0	0	0	0	0	0	87
eeb79bc8619ff6fe9e9a662ee87ecdeb	0	65	0	0	22	0	0	0	0	0	0	0	0	0	0	0	0	0
d1ff5a61f88fb2ac736d1878639da536	0	16	8	0	0	34	0	0	0	28	0	0	0	0	0	0	0	0
7abc2a80a27f83d543a68ff284f61eaa	0	0	0	0	49	26	0	0	0	11	0	0	0	0	0	0	0	0
f09a6a0882b37d45082f6557a9d2e745	0	0	0	0	0	0	0	0	0	0	7	0	0	0	0	0	0	0
14b8218df333bf005f063a77ab5a9cec	0	0	0	0	0	0	0	0	0	0	86	0	0	0	0	0	0	0
5456477b3133ed5bad449dfcd5084daf	5	0	10	9	0	19	0	0	0	0	0	0	18	0	0	0	14	11
59652fa9d320910fddaf7d730ab2915e	14	0	0	18	0	24	0	0	0	0	0	0	10	0	0	0	5	15
c6328e06ddb646323d78f94eac2f4cde	86	0	0	0	0	0	0	0	0	0	0	0	0	0	0	0	0	0
f2db8a000e7779d2c0ba85f6acc10171	18	0	0	0	0	0	30	0	0	0	0	0	0	0	0	0	0	37
7dc545ddc9e3b66184dc992f80caa640	0	0	0	0	9	11	8	2	30	13	0	0	0	0	4	0	0	0
83b6bec0a39209ce730f7e0b01dbae9f	0	0	0	0	0	0	24	40	0	21	0	0	0	0	0	0	0	0
ee0405fc7d42d56d9f57d5f3ca4bc96e	0	0	19	0	19	9	10	0	0	9	0	19	0	0	0	0	0	0
4a3c4869da82aa6a02913f4f9c96e2ac	0	0	23	0	0	0	0	0	0	0	0	42	0	0	0	0	0	0
31281a6ce9adfd4ecc3a10791e94c0a5	0	0	0	0	0	0	0	0	0	0	0	0	0	0	0	85	0	0
cc09e52eeb07cf7c7b0e7f59eb4de573	0	0	0	0	0	0	0	0	0	0	0	0	0	0	0	0	0	0
75747507cb4316f7298d712748f33745	65	4	3	0	0	0	0	0	0	0	0	0	0	0	0	0	0	0
c723785641eb670968587dd0b7676e6f	0	0	0	0	0	0	0	0	0	0	0	0	0	0	0	0	0	0
a5937cf062b47e56932e37f277e46454	13	0	72	0	0	0	0	0	0	0	0	0	0	0	0	0	0	0
695d574070a661aadfdb7bb4f1cafa62	0	0	0	21	64	0	0	0	0	0	0	0	0	0	0	0	0	0
8c964dad28db8f18a6ddddc8201165b3	0	0	0	0	14	8	19	0	18	5	11	0	0	0	0	9	0	0
3d605a0ef341d745958b7ffc972b4af1	0	0	0	0	0	0	0	39	0	0	0	0	0	0	0	0	36	0
b0926ca93b8616f2d8871878c31c5077	0	0	0	0	0	0	0	3	0	4	33	0	0	33	0	0	5	0
9b3889c7845ba26f6f7248b1181172d9	0	0	0	6	0	22	0	0	20	36	0	0	0	0	0	0	0	0
7054c875de6ed8ade5700b81349472fd	0	0	0	0	0	0	0	0	16	40	12	0	0	0	0	16	0	0
595cc723686442374e08b3a8917ad289	0	0	0	0	0	0	0	0	0	0	0	0	15	0	0	24	6	0
4ea3f0c12eaa1fbae47425c8f5e23228	0	0	0	0	0	0	0	0	0	0	0	0	0	26	0	0	0	58
a963233739c467f3ac7a1d0e6f0c00da	0	0	0	0	0	0	0	0	0	0	0	0	0	0	0	0	0	84
5849eebfd648b68285ae5df4121c63e0	0	0	0	0	0	0	0	0	0	0	0	0	0	0	0	0	0	84
378cb8583e2b4706fb55e4e81a5edd0e	0	44	40	0	0	0	0	0	0	0	0	0	0	0	0	0	0	0
2736111278db6e45bc19b7dac023bc1c	0	84	0	0	0	0	0	0	0	0	0	0	0	0	0	0	0	0
04e7eca590b8697662011d3866dcf401	0	0	0	0	0	0	10	19	0	16	14	24	0	0	0	0	0	0
cba773630c7c2aa8a14d1acd3b91c30b	22	0	0	0	0	0	0	0	19	11	0	0	0	24	0	0	0	0
448aa609c64452570e2fa5623a9744be	0	14	16	0	49	0	0	0	0	4	0	0	0	0	0	0	0	0
cbf8dafc9def7ebc98da8f059ed5c1c8	0	0	0	0	0	0	0	0	0	0	83	0	0	0	0	0	0	0
b305a2569e5b9e9c5f1fa564b6522437	0	0	0	0	0	0	0	0	0	0	0	0	39	0	21	0	23	0
127f47add5dadcd0fcab0ad177a90db6	0	0	23	0	36	11	0	0	0	0	0	0	13	0	0	0	0	0
24b6f69608fd2c3fd5e66b82ecf36701	0	0	0	0	0	0	0	0	0	0	0	0	0	0	83	0	0	0
c33d6028b3ca982522b29ac99d39188f	0	0	0	0	0	0	0	0	0	0	0	0	0	0	0	0	83	0
482258f22e5acd2c784fdbdb862877c1	0	0	0	0	0	0	0	0	0	0	0	0	0	0	0	0	0	0
7d15cd5f463f3f922c2f2353f890dd77	0	0	0	7	0	42	33	0	0	0	0	0	0	0	0	0	0	0
8400b36f740fa4c58c07052cbc0d4150	0	0	0	0	18	0	20	0	14	5	0	16	0	0	0	0	0	0
38b83a8a6b741606457e2d46c2ca8398	0	0	0	0	0	0	18	0	0	0	0	13	0	0	12	12	10	0
2da0758c7d193d0fddb4a7b7d97562f6	0	0	18	0	9	0	15	0	0	15	0	25	0	0	0	0	0	0
4fc1ecb528d7587ee61eeaf9b84902de	0	0	0	0	25	0	0	0	0	21	0	21	0	0	0	15	0	0
47b398d84966c7faa47c8d53122fcc0f	0	0	0	0	0	0	0	0	0	0	0	0	0	25	0	0	0	47
16a11c0cd04ac1bbb1d21d68e78822dc	0	0	0	0	0	0	0	0	0	0	0	0	0	0	82	0	0	0
c65a23abe4b0bf7e2983f15e9eb36f84	0	0	0	0	27	0	0	0	0	0	0	0	0	0	0	11	0	0
2f311c0449b4303ca3c9eb9a6ca3fc22	82	0	0	0	0	0	0	0	0	0	0	0	0	0	0	0	0	0
12ced8e501e53112b6ea5106295b1203	15	0	12	16	23	16	0	0	0	0	0	0	0	0	0	0	0	0
83b96b708978b3eacf42182b933fa831	0	0	0	0	0	82	0	0	0	0	0	0	0	0	0	0	0	0
a9dbeca547e6c50c35ca26b0c325d2ec	0	0	0	0	0	0	5	36	0	34	0	6	0	0	0	0	0	0
dd196cf9d3b4ec57413461fffc741537	4	0	0	0	0	0	24	0	0	0	0	20	0	0	0	0	0	8
f8bf3c387330a61a66b98704708aba11	0	0	9	6	24	0	0	0	11	7	0	15	0	0	0	0	0	0
a618a3e77e399905bfa8d5d73cf9bc5e	0	0	0	0	0	0	0	0	0	0	4	0	21	11	0	7	10	0
9d5e34bded42ca5e10229d3fdc4eaedb	0	0	0	30	33	0	0	0	0	0	0	7	0	0	0	5	6	0
775f425f6507b0578bb71956fec635ee	0	0	3	0	0	0	0	0	0	0	0	0	0	0	18	0	0	0
ee1cd4066247fd6c95764e8960ba4252	0	0	0	0	0	0	0	0	0	0	0	0	0	0	0	0	0	0
93c08dc8aa6e3d99d18bd1b0ed16ceeb	0	9	5	0	0	0	0	0	0	0	0	0	0	0	0	0	0	0
f60ccd76a2d044ac7f75dd49e1bc56de	0	14	27	19	21	0	0	0	0	0	0	0	0	0	0	0	0	0
e0ae421ffb2c71834cd0dcad1a9deda4	13	5	0	0	2	0	0	5	0	3	0	0	0	0	0	0	0	0
588e05d6b9a22c0b8ee6a497de1353f5	4	0	0	0	0	0	0	10	0	4	0	0	23	0	10	0	0	0
d5fd4c18ff4e1ce36453d0329fdc0f96	0	7	0	5	33	0	0	0	12	23	0	0	0	0	0	0	0	0
1c5f22be3e877eb658dfce55d83ad333	0	0	0	0	0	0	0	0	0	6	0	0	0	0	0	0	0	0
958c9c9d5d6134a7d0242a75d751f35b	0	0	0	0	0	0	0	0	0	24	22	0	0	0	0	0	34	0
d95815212ee1c1b51cd973c971ef0672	0	0	0	0	0	0	0	0	0	16	0	0	45	0	19	0	0	0
2a78f99484feecc1363f74cfc2856d7a	36	5	0	0	0	0	0	0	0	0	5	0	6	2	0	0	0	0
3cf0616f3e22f52034ebbc5be1e5bae6	0	0	0	0	0	0	0	0	0	0	0	18	0	0	0	0	36	0
7cd689b737e02ae00f56ad5ed8a4a22e	0	0	0	0	0	0	0	0	0	0	0	0	0	0	0	0	0	0
0ca56b323ff43e989c3d998772756a1b	18	6	13	0	0	25	0	0	0	0	0	0	0	0	0	0	0	0
1a6350a6547ab0b6ba8f51fafe795506	0	0	25	28	27	0	0	0	0	0	0	0	0	0	0	0	0	0
c871c3adc37604c89c64362783ec7c45	0	0	6	0	46	28	0	0	0	0	0	0	0	0	0	0	0	0
3548a3e3a02a534bb9cce5a85878f375	0	0	0	24	56	0	0	0	0	0	0	0	0	0	0	0	0	0
49b3a6eaa74cde76877a05e100a38f4d	0	0	0	0	8	0	24	47	0	0	0	0	0	0	0	0	0	0
30b5c1280adb843cfbc7f3cc1e8663fc	0	0	0	56	0	0	0	0	0	0	0	0	0	0	0	0	0	23
56441de9ffa89ba5a5e002bb0fe3e20b	0	0	0	17	36	13	0	0	0	0	0	0	0	0	0	0	0	0
f3cebe743a0aa0c2dfa7d66925a595fc	79	0	0	0	0	0	0	0	0	0	0	0	0	0	0	0	0	0
07fd638d20a04046d200d0fe32d88bd0	0	0	0	0	0	0	0	0	0	33	0	0	0	0	45	0	0	0
395b832901390fa2ca54c3bb445fb096	0	0	0	0	57	0	0	0	0	0	0	21	0	0	0	0	0	0
add16aeed2c739d01d400bd3ca31914f	0	0	0	0	0	0	0	0	0	0	0	0	11	0	17	15	24	11
649b80e1a5f7baa0ffb10ef976775598	0	0	0	0	10	0	0	0	0	0	0	0	4	0	0	12	0	20
682afdb371c82f9bb84aa27716291dce	0	0	0	0	0	0	0	0	0	0	0	0	10	0	0	0	12	24
bcd0a8aeaf18cc09af45d5730ac6cc0e	0	0	0	0	0	0	0	0	0	0	0	0	0	0	0	0	78	0
14592bfe4152e36d63f0078b823c31c9	0	0	0	0	0	0	0	0	0	0	0	0	0	0	0	0	78	0
19a372f16f9848e7b71a8a9e074172ec	3	13	13	6	13	5	0	0	0	0	0	0	0	0	0	0	0	25
3f3ab3c9a880f09c036ee4f01dc81bfb	0	0	0	0	0	0	0	0	0	0	0	0	0	0	0	0	0	0
134fcbdf4322c5dc65777a7ad2fec2aa	78	0	0	0	0	0	0	0	0	0	0	0	0	0	0	0	0	0
b4cb5abf26fdcfb113a2eb02973a56b7	0	0	0	78	0	0	0	0	0	0	0	0	0	0	0	0	0	0
ef920100a62e1b28610e56e44da581e4	0	0	0	29	18	0	0	0	0	9	0	0	0	0	0	0	0	0
1b80ef4f493d0170a549d83039c730e7	18	0	0	0	0	22	0	0	0	0	0	0	37	0	0	0	0	0
138b444b99f427ac3d7f6907420b1024	0	0	0	0	0	0	0	0	0	0	0	0	0	0	0	0	0	0
b6854de4fe349b242f9f5a046746d72a	0	0	0	0	0	0	0	0	0	0	0	0	0	0	0	0	0	0
0d7bc7195d152953882b6e566e42a6b3	0	0	0	13	23	0	21	0	0	0	0	9	0	0	0	0	0	0
870851965d0e05831341bb15a83b92bd	0	0	0	0	0	19	16	0	13	18	0	0	0	0	6	0	0	0
c595902b7c2c6868e69cfb7618d8985b	0	0	0	0	0	0	8	0	0	0	12	0	0	0	0	0	0	0
a48f31e43017814d1f80e280529e6c9e	0	0	0	0	56	0	0	0	12	0	0	0	0	0	0	8	0	0
73e9276b0c271e5023c590e56fe68e48	0	0	11	0	0	0	0	0	0	0	0	22	0	0	0	0	23	20
13e1b804198ba07e8f37967cd9de5c41	0	0	0	0	0	0	0	0	0	0	0	0	46	8	0	0	13	9
5221b809c42252e7f1f228b9d5154a26	0	0	9	7	0	0	0	0	0	0	0	0	8	6	0	11	15	20
d7cf882931afc5da320c7f1824276593	0	0	0	45	0	0	0	0	0	0	0	0	0	13	0	0	0	0
a943e3991de6cc6f5f18b9d31a18819d	0	0	0	0	0	0	0	0	0	0	0	0	0	0	0	0	76	0
7094c73dccff177b1abbc06a3efe7038	0	0	0	0	0	0	0	0	0	0	0	0	0	0	0	0	76	0
1390766e820dafdcaae8eed9d4b2413d	0	0	0	0	27	23	0	0	0	0	0	0	0	0	0	0	0	0
6ed78c5ba0befe821ba08dc826af6bf2	0	43	18	0	15	0	0	0	0	0	0	0	0	0	0	0	0	0
79d2482c1a391bd62dda24794679dd0d	0	0	0	18	0	0	0	0	0	13	10	0	0	0	0	0	21	0
0705d13078b7b17046d5119a4a6e6bed	0	0	0	0	0	9	0	0	0	0	57	0	0	0	0	0	0	0
612cce34a2f10aa59956c498217e3591	0	21	50	0	0	0	0	0	0	0	4	0	0	0	0	0	0	0
560a542682c7b1c6528bac19c7ff868b	0	0	0	0	0	0	0	0	0	0	0	0	0	0	11	0	0	0
f86801ed02d895af3b9f98d4ad881cad	0	0	0	0	0	0	0	0	0	0	0	0	0	0	39	0	0	36
4b7d73d7186f11748786312362e32baa	0	0	0	0	0	0	0	0	0	0	0	0	0	0	29	0	0	46
0926cfc1a6d7406c14e9c96fb9ea3276	0	0	0	0	16	0	0	0	0	0	0	0	0	0	0	0	14	9
ba1ea599d8392680befdf96778a0448a	0	0	0	15	0	0	0	0	0	0	0	0	0	0	0	0	25	0
5e1764179de873b177e347168c67195c	0	0	0	38	0	0	0	0	0	0	0	0	0	0	0	0	0	37
f022abeca7cd65881af729150207f055	0	0	0	0	0	0	11	0	0	0	0	0	0	0	34	0	0	0
c1c75ed2611fe0b46f2c2766144eb34f	0	0	0	23	20	0	0	0	0	0	0	12	0	0	0	0	11	0
572a94d4c3ec1860fc6b01925694aaa4	0	0	0	0	0	0	0	0	0	0	0	0	40	0	0	0	0	34
c909791bead318dbced3dadc7cc34db2	30	0	0	0	0	0	0	0	0	0	0	0	25	0	0	0	0	0
bedf1f108d8517585499533e05d0e845	0	0	0	0	0	0	0	0	0	0	0	0	0	20	0	0	0	54
9352d2ef3e02695ef18e6b8601c874da	0	0	13	0	27	28	0	0	0	0	0	0	0	6	0	0	0	0
06e89a48effb1bfc801793dd904ce59f	0	0	0	0	0	0	0	0	0	0	0	0	0	0	0	0	0	0
8a5309fdc5a975aa2bff47c581dd11e5	0	0	0	0	0	0	0	0	0	0	0	0	0	0	0	0	0	0
bc737bbebf26dbb4416d0e04b3edea05	0	0	0	0	0	0	0	0	0	0	0	0	0	0	0	0	0	0
d563153463b2c0432518422ca81b6a18	0	0	43	0	0	23	0	0	0	0	0	0	0	0	0	0	0	0
630ae69f45fc3e5319d2e9fb0d8d2564	0	57	17	0	0	0	0	0	0	0	0	0	0	0	0	0	0	0
f5ff8b6a77570b011136d85beb02e0d2	0	0	47	0	27	0	0	0	0	0	0	0	0	0	0	0	0	0
16bff17ca42db95e9d88dd81374a0197	0	0	0	0	0	8	4	0	0	0	0	31	0	0	0	0	0	0
7a00723865a7a2c37eb454ea0ae73e86	0	17	0	16	19	0	0	0	0	21	0	0	0	0	0	0	0	0
55c20c00d31c9985873b2660d7ddaa28	0	0	0	0	0	0	0	0	0	73	0	0	0	0	0	0	0	0
4fa8839c4578e43cb553d359d4ba1139	0	0	0	0	0	0	0	0	0	0	0	0	0	73	0	0	0	0
1e260a5a6d4a6e1bd84811f84f2ef45f	0	0	0	0	0	0	0	0	0	0	0	0	0	0	0	0	8	0
dde2cb70585d4afdcf6801e0832c4a59	0	44	29	0	0	0	0	0	0	0	0	0	0	0	0	0	0	0
a65064238c1ec534dc5ba1bce678b977	0	23	0	0	50	0	0	0	0	0	0	0	0	0	0	0	0	0
a40cd09e99cabd9c5bc93d0bb1e102f8	0	0	0	0	9	0	14	22	0	0	0	12	0	0	0	0	0	0
534d16a8a0fdd16020f21aa28c999fa5	0	0	0	0	53	0	19	0	0	0	0	0	0	0	0	0	0	0
9fe46dc0e508ccb86065eb71d4f23b92	0	0	7	0	29	0	13	0	0	0	0	0	0	0	0	10	0	0
35a7a4f8d3a3d5df664a070fa9c7fa2d	0	0	0	0	0	0	0	32	0	2	0	0	4	0	7	0	0	0
72a4c5cf8b784e4f7fe57fb23295b15f	0	0	0	0	0	0	0	0	32	0	0	0	0	0	0	0	0	0
6af0910b572edfc9b6e01fede1d3811c	0	0	0	0	0	0	0	0	0	0	0	0	52	0	0	0	20	0
28d92bed25288f5aa517cde1f233fac8	10	0	9	11	0	13	0	0	0	0	0	0	6	0	13	0	0	10
95b71f81133a5f0b46d9658ec5c2c997	0	0	0	0	0	0	0	0	0	0	0	0	0	13	33	8	4	4
dd37bc6e24bb873cc4c500e97367aa52	0	0	0	22	16	0	0	0	0	0	0	0	0	6	0	0	0	28
b603865a7c3d9221efe2766cf6ca5a18	0	0	0	3	0	0	0	0	0	0	0	0	0	0	9	9	6	0
ae179f95a10d9a25e0ce1137447f0c43	0	0	0	0	0	0	0	0	0	0	0	0	0	0	0	0	72	0
0f8d158222f77bb752e626382d4fb60d	0	0	0	0	0	0	0	0	0	0	0	0	0	0	0	0	0	72
2efa1186fda00400b12e886e8ed6f3ee	22	0	0	0	0	36	0	0	0	0	0	0	0	0	0	0	0	0
21e18ed597ce3e0719fe070d190e4ace	0	0	22	0	23	15	0	0	0	0	0	0	0	0	0	0	0	0
8b13f5a19c81ba079f705a3fffdb5086	10	0	14	21	0	22	0	0	0	0	0	0	0	0	0	0	0	0
9506f6af6d63e6b4e54c54a70b6cebeb	0	40	0	32	0	0	0	0	0	0	0	0	0	0	0	0	0	0
6409a54fee57efcdf98e4d5376c09a48	0	0	0	0	11	0	17	0	19	0	0	6	0	0	0	18	0	0
264f8f8247b23b5f01b807837dbfa749	0	0	0	0	0	5	30	0	0	0	0	27	0	0	0	0	0	0
62376e5f2fe617bd72851b3a07b1a121	0	0	0	19	0	0	14	0	0	27	0	11	0	0	0	0	0	0
f0b09a04c13188f010a2d2c16409c81e	0	0	0	0	0	0	24	0	0	0	15	0	0	0	0	32	0	0
d90e8d6131ee4af08ef53fc6c69bd6f3	0	0	0	0	0	0	0	20	0	0	0	0	0	0	0	0	51	0
9d7e4105d4c39d0bfef823e61e3c0f73	0	0	8	0	19	0	0	0	13	0	0	24	0	0	0	0	0	0
cc94ba246bf5239a2e17fdb797f1c421	0	0	0	0	0	0	0	0	0	0	0	0	37	0	0	0	12	22
e35bd04142c5c56b5d553fd183957f4a	0	0	0	0	0	0	0	0	0	0	0	0	0	37	0	0	0	34
5c7653c26518fb26ffca430a4e3c7eb5	0	0	0	0	0	0	0	0	0	0	0	0	0	0	0	0	12	0
9685c563eabe3e4dca9d2505d4b92e3a	0	0	0	0	0	0	0	0	0	0	0	0	0	0	0	0	0	28
b0a9cc56b514e71626b6abee2c2bd2fa	0	0	0	0	0	0	0	0	0	0	0	0	0	0	0	0	0	0
f84397079cd4faa68c31d88520d1a029	0	0	0	0	54	0	0	0	0	0	0	0	0	0	0	0	0	0
14b4ad3799d33f353307a7d93da2f00c	0	0	0	0	0	71	0	0	0	0	0	0	0	0	0	0	0	0
8f17ca772f951a71f996cc1efe210c23	0	0	0	0	0	0	9	0	7	0	15	7	0	0	0	0	0	0
f0ed2834d4fc25639a5cb104ac3cb7f2	0	0	0	0	0	0	0	0	14	0	0	39	0	0	0	0	0	0
e9bd941160385fe7003faf31afde0cb3	0	41	21	0	0	0	0	0	0	8	0	0	0	0	0	0	0	0
92b7e2c682e03b18322a40b5ac9ae914	0	0	0	0	0	0	0	0	0	0	29	14	0	0	0	0	0	9
f56d06de568d467ec28b73d9141ad6bb	0	0	0	0	0	0	0	0	0	0	0	0	0	48	0	0	0	0
73b841985d56e852883b36bb337a065a	0	0	0	0	0	0	0	0	0	0	0	0	0	0	0	0	0	70
b4ce79cd92f665f8ef1db7a0712b3cf3	0	0	0	0	0	0	0	0	0	0	0	0	0	0	0	0	0	70
3033fcd814e22a09e9c768acee9d81fc	0	0	0	0	0	0	0	0	0	0	0	0	0	0	0	0	0	0
106b669b875ef14c647e324ee89d6371	0	0	0	0	0	0	0	0	0	0	0	0	0	0	0	0	0	0
268f1fdb31b79a43b9400fffe61ef65b	0	0	24	0	0	25	0	0	0	0	0	0	0	0	0	0	0	0
390c9b1caec7a56ed4c0c091ecadd927	70	0	0	0	0	0	0	0	0	0	0	0	0	0	0	0	0	0
3a3406c82c2608c8804bdd11cddba639	0	0	0	0	70	0	0	0	0	0	0	0	0	0	0	0	0	0
b568cdbbc063cbd3351330d144e82521	0	0	0	0	0	0	35	34	0	0	0	0	0	0	0	0	0	0
78fab5ec6c46b3ecbe2000077a3c2296	0	0	0	0	0	0	10	14	0	0	0	8	0	0	15	0	22	0
4fb7c35f5694e61d205d76406344ab08	0	0	0	0	0	0	9	0	0	27	9	24	0	0	0	0	0	0
e93c4465a7298838c72cc2f4a3b9a199	11	0	0	0	2	0	0	8	0	0	5	0	0	0	0	0	0	0
32bce930abd99d4c9331ca344337655d	0	0	0	0	0	0	0	5	12	0	12	0	0	0	0	0	0	0
484a7a95a51134c071d85c34c9e9fab9	0	0	5	4	13	0	0	0	15	7	0	0	7	4	0	0	7	0
2d6b44c051fd62df2d8fa60c2ba9e776	13	0	10	0	0	0	0	0	19	27	0	0	0	0	0	0	0	0
963f3594895fa7f23a5238707f80bcb3	0	0	0	0	32	15	0	0	10	0	0	0	0	0	0	5	0	0
139f5de1b5a0b33860f99b139a70e8e7	0	0	56	0	0	0	0	0	0	0	0	13	0	0	0	0	0	0
53d6c0720d7fcb167be37751b2ef4b4c	0	0	0	0	0	0	0	0	0	0	0	0	0	0	22	0	0	47
b128aac69c1cd4e8e0614aeabdaec28c	0	0	0	0	0	0	0	0	0	0	0	0	0	0	0	0	0	0
45f0e1e39010b79ed343b6b8fc869a75	0	0	0	0	0	0	0	0	0	0	0	0	0	0	0	0	0	0
b92a0089ce847cac5f6297e6445c427d	0	0	0	0	0	69	0	0	0	0	0	0	0	0	0	0	0	0
6f4eb45f97c32dd354adb911a5e731f9	0	0	0	0	0	0	33	35	0	0	0	0	0	0	0	0	0	0
fa2e51ccf9883a55c150d2bc479a9b78	0	0	0	0	0	7	9	0	16	8	26	0	0	0	0	0	0	2
750ffa9b067579928eadbb80ef1b4430	0	0	0	0	0	0	18	0	0	0	0	0	0	0	0	0	0	50
3cfb95443c47a86845d5138692339718	0	0	0	0	0	0	0	29	0	0	19	0	0	0	0	8	0	0
86cd03adb6da3491162abcb2a10d31a8	0	0	0	0	0	0	0	0	0	0	68	0	0	0	0	0	0	0
03b4f92715d78a3335bd07d75b81840d	0	0	0	0	0	0	0	0	0	0	13	0	0	0	0	26	0	0
b89243a01842af1d410d371ebd5658c2	0	0	0	34	0	0	0	0	0	0	0	0	0	20	0	0	0	0
78cb8167a003ec3f51d09560092008c1	0	0	0	0	0	0	0	0	0	0	0	0	0	0	0	0	0	68
3c9826a9dab5f88d6695a66739795c9f	0	0	0	0	0	0	0	0	0	0	0	0	0	0	0	0	0	0
610313fdc79f68a41b991c2c52bd537e	0	0	0	0	0	13	25	12	0	0	0	0	0	0	0	0	0	0
fd45859fc4f4e8d4534e8669da8dab34	0	0	0	0	0	0	6	0	0	0	0	0	0	14	0	36	0	0
2df13524e3a68fbcfc64ff0081d28b2a	0	0	0	0	22	0	10	0	0	0	7	13	0	0	0	0	15	0
f21e823acc3af3b9dd2bc534f773491c	6	0	5	0	0	0	0	13	0	29	0	0	0	0	0	0	0	0
d247be0e40a9a1645a25adb19d19f7b6	0	0	0	0	0	0	0	4	0	0	0	43	0	0	0	0	0	0
22552ab9eec44d99d1a521ff01bd5104	0	0	0	0	0	0	0	0	16	0	51	0	0	0	0	0	0	0
bbc9419335fac9c5492d0878e36a3d8f	0	0	0	0	0	0	0	0	11	0	26	0	0	10	0	10	0	0
991754b7b5fab0e066957a7fbc3fbf63	0	0	0	0	27	9	0	0	0	9	5	9	0	0	0	5	0	0
341901541769cba5cac9af8328f0c996	0	0	0	0	0	0	0	0	0	6	0	0	0	0	0	9	23	0
29ab12db468c3a72d2c356d856e40e79	0	0	0	0	42	0	0	0	0	0	0	11	14	0	0	0	0	0
02de5e12e4d4674b6f67b3725163b4e5	0	0	11	0	0	0	0	0	0	0	0	22	20	0	14	0	0	0
efbe2e5f15455809086fa3606209929c	0	44	0	0	0	12	0	0	0	0	0	11	0	0	0	0	0	0
bc23afae34bbda5920ae87a3f31a01b2	0	0	0	0	38	18	0	0	0	0	0	0	9	0	0	0	0	0
5980147655cff0573e68d4244360322e	0	0	0	0	0	0	0	0	0	0	0	0	0	24	0	0	0	43
314e876dd97825b87322352ffc080763	0	0	0	0	0	0	0	0	0	0	0	0	0	0	0	0	0	67
5f23c4888507fa63429e5c5ff464daac	0	0	0	0	0	0	0	0	0	0	0	0	0	0	0	0	0	67
f4e7d62fcc23c54171948ad2062ecf80	0	0	0	0	0	0	0	0	0	0	0	0	0	0	0	0	0	0
792f6256e721bfbf7e2de0a2e5f7d63d	0	0	0	0	0	0	0	0	0	0	0	0	0	0	0	0	0	0
f43d451933e56d073da75bd2ca662441	67	0	0	0	0	0	0	0	0	0	0	0	0	0	0	0	0	0
3245559fd08251ad9984e2788572525a	0	26	41	0	0	0	0	0	0	0	0	0	0	0	0	0	0	0
fdd9d0a673c5d365276c64e70faeaf6b	0	0	12	4	51	0	0	0	0	0	0	0	0	0	0	0	0	0
ddc7da4c437cad928cb0bcc9ceeea661	0	0	0	0	67	0	0	0	0	0	0	0	0	0	0	0	0	0
04ef0a50ba94afded13ae21972a0fd04	0	0	0	0	0	0	10	0	0	0	0	33	0	0	0	4	0	0
78a7583a660ebc0799a2f35825a0db27	0	9	13	0	22	0	0	0	0	16	0	6	0	0	0	0	0	0
ccadfb1cbfccf00cf5f9d03d6183bf18	0	0	0	0	0	0	0	0	0	0	53	0	0	0	0	0	0	13
4da6ce2865da20a2c988d5fed2565dd7	0	0	0	0	13	0	0	0	0	0	0	0	19	0	0	0	0	34
db9adca212e58fbe5cbeaba4081d53ef	13	2	0	0	2	0	0	0	0	0	0	0	0	26	0	12	0	0
b235543f10357b0c677544e0d2146d51	37	0	0	0	0	0	0	0	0	0	0	0	0	29	0	0	0	0
5a9cce1018d6e3a7f81e67855a6dce67	0	0	0	0	0	0	0	0	0	0	0	0	0	0	25	0	0	0
558eafa91c7bb626ef8f8ab97803e6d9	0	0	0	0	0	0	0	0	0	0	0	0	0	0	0	30	36	0
8e61873ec5649f66659403c4a5e3ee9f	0	0	0	0	0	0	0	0	0	0	0	0	0	0	0	0	0	0
227589b048d65e9761467f8f51d5d1fb	0	0	0	0	0	0	22	0	0	0	0	43	0	0	0	0	0	0
68ce3de0547c165919888c0d4684a716	0	0	0	0	44	0	21	0	0	0	0	0	0	0	0	0	0	0
d8d5e4386d27450ff836117aa66a0eab	0	0	2	0	0	7	2	4	29	6	0	0	0	0	0	10	0	0
46ea82fde3a0a36fdea6007da1d2f4ba	0	0	0	4	2	8	5	0	0	0	5	0	0	0	0	0	8	0
463c8a59ed15da9b99619f9e50937224	0	0	0	0	0	0	11	0	0	0	0	17	0	0	23	14	0	0
e31de84603147ea6ffbf67b6e213e89d	4	29	0	4	0	0	0	0	6	0	0	4	0	4	10	0	0	0
5ed7f981fc09d26e87f147658fc4870e	0	0	0	0	0	0	0	0	35	0	0	0	0	0	0	0	0	0
e80d6d01b555995ff06bf120fd003ed6	0	0	0	0	0	0	0	0	7	0	10	9	0	0	0	0	0	0
97f5f93e1026e86458fbba823b601323	0	0	0	0	9	0	0	0	0	19	22	0	0	0	0	4	0	4
708b8cb1bb9f66180d4c58346b072567	10	0	12	16	0	0	0	0	0	27	0	0	0	0	0	0	0	0
45498fc240dcdc354d120a6dcffc7c40	0	0	0	0	0	0	0	0	0	0	25	0	0	0	32	0	0	0
37e16fa3df8c4bda0040ccaa09deee23	0	0	0	0	0	0	0	0	0	0	0	0	0	13	26	0	0	26
f97aba5afd4319dc5652011f9eaa204f	0	0	0	0	0	0	0	0	0	0	0	0	0	0	0	0	0	65
74cf963baa99c52fdf123fa244387846	0	0	9	33	0	23	0	0	0	0	0	0	0	0	0	0	0	0
d97b10bb9af307fdc888cb12ee21ca7b	0	0	0	45	0	20	0	0	0	0	0	0	0	0	0	0	0	0
3d7768891b45b53eb856fe45937c9e4b	0	0	0	0	15	0	21	0	16	9	0	0	0	0	0	0	0	0
7c9488e9331bfe601e60ddf81e53bb6e	0	0	10	0	0	0	6	0	0	16	0	0	0	0	0	6	0	6
9580308b308c6dfd3874b17e5dd991e9	0	0	0	0	0	5	0	34	0	0	15	0	0	0	0	0	0	0
c0f247b2330dde78335a646849f8dfd5	0	0	0	4	4	0	0	0	0	5	0	0	0	16	0	0	0	15
8f612cf29a30ec86634293e0fa230bfd	0	0	11	0	21	0	0	0	0	4	0	28	0	0	0	0	0	0
0d8578a76a12da3c01f56908a81c024f	0	0	0	0	0	0	0	0	0	0	64	0	0	0	0	0	0	0
35dc6145e97da30a6f6c7675244507f6	0	0	0	0	0	0	0	0	0	0	0	9	0	0	0	0	36	0
58217b492cbf38126c622bd0cc20ecc2	0	0	0	0	0	0	0	0	0	0	0	0	64	0	0	0	0	0
3633094cc750d31060ebfa45530e3ac0	9	0	0	0	0	0	0	0	0	0	0	0	7	2	0	0	0	0
fec5f348ef8effc4ba6a7088c73483aa	37	0	0	0	0	0	0	0	0	0	0	0	0	0	0	0	0	0
124859a699d525567a5bfd2cfc4aabea	0	0	0	0	0	0	0	0	0	0	0	0	0	0	0	0	0	0
cb9e174a39363feef01046ba9a897660	0	0	0	0	3	0	0	0	0	0	0	0	0	0	0	0	0	0
a772f30f25f0664d0cedfc401f8b3fd5	0	0	0	0	0	0	0	0	0	0	0	0	0	0	0	0	0	0
d86ec4ca66a6924ce6c8fb9c2ec151eb	0	28	6	0	10	8	0	0	0	0	0	0	0	0	0	0	0	0
911e5bc05fe1f0b468114aeedfe806d7	0	64	0	0	0	0	0	0	0	0	0	0	0	0	0	0	0	0
bcdbb9a1e774d414539a1dfc77848e60	0	17	19	0	11	17	0	0	0	0	0	0	0	0	0	0	0	0
be16765f6696036217fb865975967b47	0	0	0	0	0	0	43	0	0	0	0	0	0	0	0	9	0	0
d1bd34e82f2bc89bc00f0251805023eb	0	0	0	0	0	0	0	63	0	0	0	0	0	0	0	0	0	0
951a4c9db2a6ed4931d80703f22ea7e8	5	0	0	0	0	0	0	5	0	11	0	0	0	6	0	0	0	0
7e159529f2255511ef5958fb621f0271	0	0	6	0	0	19	0	0	19	19	0	0	0	0	0	0	0	0
8eb327c5e6a3604554356ccee4d8779a	0	0	32	0	0	10	0	0	0	0	0	0	21	0	0	0	0	0
99980e7342cbe02cec78ef28120422c7	0	0	0	0	0	0	0	0	0	0	0	0	17	0	0	10	36	0
e355660bade3a43b1ae6f215fba0eedb	0	0	0	0	0	0	0	0	0	0	0	0	0	0	63	0	0	0
3db143cb3e8d79ed1dedf7add45c8cde	0	0	0	0	0	0	0	0	0	0	0	0	0	0	0	0	0	0
c1e0497b6411d1683d3db21fa5e5375b	14	0	14	17	0	18	0	0	0	0	0	0	0	0	0	0	0	0
8fbab633d23e93ffd4d291af5db700b0	0	63	0	0	0	0	0	0	0	0	0	0	0	0	0	0	0	0
c9e73fddee27535c326357cd2edd6ceb	0	0	0	0	4	0	0	15	0	0	0	14	20	0	0	0	0	0
aaabe26cacdb611cc9d674d327eca13d	0	0	0	0	0	0	0	0	17	0	0	0	0	0	0	0	18	0
fa8f066b773e36740b7c57eb8d9180aa	0	0	44	0	0	0	0	0	18	0	0	0	0	0	0	0	0	0
94eb4ff9070ba427fac847b6e20e08ad	0	0	0	14	0	0	0	0	0	19	0	0	0	0	0	0	0	0
8fd6158e93363ec932f4d9f66ab0e5d6	0	0	0	0	0	2	0	0	0	0	0	0	21	0	0	11	0	0
63c4f9600759bedbfdc88ecc7f55941e	0	0	0	0	0	0	0	0	0	0	0	0	27	0	35	0	0	0
c9f92473be98b39e384ea13620ca2664	0	0	0	0	0	0	0	0	0	0	0	0	0	0	24	0	0	38
4d43b7340e31d515e3b5f83255b8c1cc	0	0	0	0	0	0	0	0	0	0	0	0	0	0	10	0	0	0
b5320bf1a09dfb755a8a1abbe4e7e9a8	0	0	0	0	0	0	0	0	0	0	0	0	0	0	0	0	62	0
84db53e9cdbe3c913c6431e61b954d32	0	0	0	25	0	0	0	0	0	0	0	0	0	0	0	0	0	37
159a947e4c2b057fb1bf683e3c281ac3	0	0	0	0	0	0	0	0	0	0	0	0	0	0	0	0	0	0
a9267a35f452dfad4bf192741d086cc6	0	0	0	0	0	58	0	0	0	0	0	0	0	0	0	0	0	0
bbcb289e7164618b1f725cbe0dcbc66a	0	0	62	0	0	0	0	0	0	0	0	0	0	0	0	0	0	0
9bd9c40804ebcafc9b12e279d792a38d	0	0	0	0	0	62	0	0	0	0	0	0	0	0	0	0	0	0
8aa90c84545ca0d5eac5c3d730d953b4	0	0	0	0	0	0	12	0	0	0	0	0	10	0	0	0	0	0
20a1c6bbebfcc2bdb4a1685cc56b1a95	0	0	0	0	0	0	8	15	0	0	32	0	0	6	0	0	0	0
604d0f84f8aefe8f7c316901582a1009	0	0	0	0	0	0	0	22	0	0	27	0	0	0	0	0	0	0
523af3d26c6f6973e14a54fda9840280	8	0	0	0	0	0	0	0	0	24	0	0	0	0	8	0	0	0
f81957f245709a5644709b0d97986044	0	0	0	0	0	0	0	0	0	16	0	0	0	0	0	0	0	45
55cb1b1544feea73315f4b4eb27b36ca	0	0	0	0	0	0	0	0	0	0	41	0	0	0	0	6	0	0
bf25897b1073c58ace65fcc25c1cedad	0	15	0	0	0	0	0	0	0	0	46	0	0	0	0	0	0	0
5a8c6dceba4e5aa6760f9969e015e1f1	0	0	0	0	8	12	0	0	0	0	0	0	24	0	0	9	8	0
a7a8aa4b5964b2a1dda02153abcd2591	0	0	0	13	0	0	0	0	0	0	0	0	0	0	48	0	0	0
8306488111ca37995b1e16130680d3dd	0	0	0	0	0	33	0	0	0	0	0	0	0	0	0	0	28	0
b2c5ef7ad93c16f27e67ac97db00f00f	0	0	0	0	0	0	0	0	0	0	0	0	0	0	0	0	0	13
653b761ee0eb23c9a62bcbb67ab1a558	0	0	0	0	0	20	0	0	0	0	0	0	0	0	0	0	0	0
135f67b4e8ac694c83fc266213976330	0	0	0	0	26	0	0	0	0	0	0	0	0	0	0	0	0	0
2b1d2b574cdcd0cf55d3072f8d7717aa	61	0	0	0	0	0	0	0	0	0	0	0	0	0	0	0	0	0
9acc087f082577d35557426b5369efe6	0	0	0	0	0	0	0	0	3	0	0	0	0	0	0	0	14	0
05cb5756a16c418d0d39d4544f8accc2	0	0	0	0	0	0	0	0	0	25	0	0	0	0	15	0	20	0
df704c288fb3204f40c543f280acf3e0	0	0	4	11	0	0	0	0	0	0	0	0	11	0	3	7	11	13
016061ebfbe1edda14c049c86118ae48	7	0	0	17	0	0	0	0	0	0	0	0	0	0	19	0	0	0
363491f5e44c65b55e45746a96f841df	0	0	0	0	0	0	0	0	0	0	0	0	0	0	29	0	31	0
16f3eb02543e85e1cbfb8dc831ea8d0c	0	0	0	0	0	0	0	0	0	0	0	0	0	0	0	0	60	0
750bdd3fdccd1ace39f22d411d2cf36d	0	0	0	0	0	0	0	0	0	0	0	0	0	0	0	0	0	0
274389b189da1f6136b33b4015d193f4	0	18	12	12	8	10	0	0	0	0	0	0	0	0	0	0	0	0
400c6cb230c2ca5045a26dc50ec0b636	0	0	0	0	60	0	0	0	0	0	0	0	0	0	0	0	0	0
dd4d77b9c5ee1a5a0ec159c3f9ba6ab4	0	0	0	0	0	60	0	0	0	0	0	0	0	0	0	0	0	0
d53f2eb27a667095f7100d5bd72979b9	9	0	3	0	0	4	6	0	4	3	0	5	3	0	5	0	0	0
41f63e02cc199fe7ce28894304118a9f	0	0	0	0	0	0	0	59	0	0	0	0	0	0	0	0	0	0
9418d5bb0334c9d71afd0280b765ebcc	0	0	0	0	0	0	0	59	0	0	0	0	0	0	0	0	0	0
582a9064107d627048780d6daf1c2728	0	0	0	0	29	7	0	0	0	7	0	0	0	0	0	16	0	0
aac3d754ac25c1d98d1a6e40edfd9280	0	0	0	0	0	0	0	0	0	0	0	0	39	0	0	0	20	0
5fdc1396232a23decd4581018260563a	0	51	0	0	0	0	0	0	0	0	0	0	0	0	8	0	0	0
b971a4f1984dd2571a69119cfd75cf06	0	0	0	10	0	0	0	0	0	0	0	0	0	0	0	49	0	0
510c8adb7c472f2a5e5cfca270931cf6	0	0	0	0	0	0	0	0	0	0	0	0	0	0	0	0	0	0
1d3e468bd57b348192f300d11772ee56	0	0	0	0	0	0	0	0	0	0	0	0	0	0	0	0	0	0
702bb11a31802aaebb48281b6102ebd1	5	0	0	13	33	8	0	0	0	0	0	0	0	0	0	0	0	0
e1ad5b45885f3097e533083a1ae8717e	0	0	0	12	23	24	0	0	0	0	0	0	0	0	0	0	0	0
5a515c88fb1b2d61f392970736173b51	0	0	0	0	13	0	15	0	0	0	5	25	0	0	0	0	0	0
6c568ea605139d283a48b38228eccd9f	0	0	0	0	0	0	58	0	0	0	0	0	0	0	0	0	0	0
68c5b155fd4b9614082d0ac02c6674d7	0	0	0	0	0	0	0	0	0	43	0	15	0	0	0	0	0	0
73b9e1f9c848666ac113e96091232206	0	0	16	0	27	0	0	0	0	0	0	15	0	0	0	0	0	0
e7fab69e4a22619190f4967890686e76	0	0	0	0	0	0	0	0	0	0	0	0	17	0	0	0	0	0
9085b05823f228a9a2a5e55476813f0f	0	0	0	0	0	0	0	0	0	0	0	0	0	0	0	31	0	0
f8d4a3adc2ca1df29f48f055f4cfbfcb	0	0	0	0	0	0	0	0	0	0	0	0	0	0	0	0	0	0
015b62a4e5f55bfcde79dc47a79b4ffc	0	0	0	0	53	0	0	0	0	0	0	0	0	0	0	0	0	0
a17de97418ab8ab70f5ad3b9de9a5d63	0	0	0	0	0	0	0	0	0	0	0	0	0	0	0	0	0	0
3d545770b6ab2f344cda0b4398a50979	14	0	14	12	9	9	0	0	0	0	0	0	0	0	0	0	0	0
6b21dc602f43a80342ed1bf20c72e31d	58	0	0	0	0	0	0	0	0	0	0	0	0	0	0	0	0	0
fbb384fd9610ee688bd94f629b10e887	0	0	0	27	16	15	0	0	0	0	0	0	0	0	0	0	0	0
e347dd5a22ac9a403916d8352b88f32c	0	0	0	58	0	0	0	0	0	0	0	0	0	0	0	0	0	0
6922b065ac70cfe0edf0b9be46b5593b	0	0	0	0	0	0	28	0	0	0	0	29	0	0	0	0	0	0
50a6b7989e8d7be6bd81111e44a354b1	0	0	0	0	0	0	5	0	0	0	13	12	0	0	0	0	0	0
227e417df667d451788669ff6d460500	0	0	13	20	11	0	0	13	0	0	0	0	0	0	0	0	0	0
0089d0d335457a21be7f9188b8db6bad	15	4	0	0	0	0	0	3	0	0	0	0	0	3	0	8	0	0
24728ceea164894349b8a9e9ed253bfe	0	0	0	0	0	0	0	34	0	0	5	0	18	0	0	0	0	0
a83e697d692158cb3adc1d980e95154a	0	0	0	0	0	0	0	0	0	0	0	0	29	0	0	0	28	0
f84fa67a7d086521353c5fcfb95c2133	0	0	0	0	0	0	0	0	0	0	0	0	0	0	0	4	0	0
395b00e0a4b6e3d7440f3fd1fba254c7	0	0	0	0	0	38	0	0	0	0	0	0	0	0	0	0	0	19
8f86e5c6dc147f58b1a4568b25fbe80b	0	0	0	0	0	0	0	0	0	0	0	0	0	0	0	0	0	0
5556388c13ce3c501de4589d7779702c	10	0	0	0	0	0	0	0	0	0	0	0	0	0	0	0	0	0
84aa92dc1a87b82bd4090341b8491bbc	21	0	0	0	0	36	0	0	0	0	0	0	0	0	0	0	0	0
a6800e2ad634ab6ecbb50564edf59e8d	0	0	35	0	22	0	0	0	0	0	0	0	0	0	0	0	0	0
b5a2c3bfbb9e314dcaa7fcccfba63950	0	0	17	0	40	0	0	0	0	0	0	0	0	0	0	0	0	0
cea2897674d2797011661ea3c6a509bc	0	0	0	0	36	0	20	0	0	0	0	0	0	0	0	0	0	0
36461091f3670273611efa227fe1a213	0	0	0	0	0	0	0	56	0	0	0	0	0	0	0	0	0	0
b05f5459e068b529b2c41e659efdef34	4	0	3	0	0	0	0	0	4	0	4	6	0	2	4	4	5	0
9ce6785577e7d95ac460051ed75949e4	16	0	0	0	0	0	0	0	27	0	0	0	0	0	0	0	0	0
f5946bdc25df7b8726f5ddb1ff1edce6	6	4	4	0	0	0	0	0	0	8	8	5	0	0	6	7	0	0
cc3853934c6c0fedb4459d00985db611	0	0	0	0	0	0	0	0	0	0	56	0	0	0	0	0	0	0
3b346fde1f4c1208aa1ae684e0ef0d11	0	0	0	0	0	0	0	0	0	0	0	0	14	0	24	18	0	0
491dd980ece5b0af0ef5601adb1a52b2	0	8	0	0	43	0	0	0	0	0	0	0	0	0	0	5	0	0
8a44c78c263a5bb52452949a72c2df79	0	0	0	0	0	0	0	0	0	0	0	0	0	0	0	0	0	56
d48ed97c2445218fd03dd062a097428f	0	0	0	0	0	0	0	0	0	0	0	0	0	0	0	0	0	56
7dbe050328a8becf937d2b39fb649308	0	0	0	0	0	0	0	0	0	0	0	0	0	0	0	0	0	56
3282292591e6e74410371b81dcbd6b60	0	0	0	0	0	0	0	0	0	0	0	0	0	0	0	0	0	0
ee35b0c65f2b30459b432f356133031e	0	0	0	0	0	0	0	0	0	0	0	0	0	0	0	0	0	0
e32f0d6c3639ba13d6d5ee386e004acf	0	0	0	0	54	0	0	0	0	0	0	0	0	0	0	0	0	0
5906b1bdb0ed33c0122e691a79396834	0	0	0	8	24	0	0	0	0	0	0	0	0	0	0	0	0	0
f7d0bd3a47f15b1abc3df3d3eb2def5d	56	0	0	0	0	0	0	0	0	0	0	0	0	0	0	0	0	0
dd82ce77ab9492a0c6fde8d0c3d50159	0	0	56	0	0	0	0	0	0	0	0	0	0	0	0	0	0	0
ff67fe0a9857b6b40919275f98910c56	0	0	0	0	0	0	15	0	16	7	0	0	0	0	0	17	0	0
6f24e8b57a474d55b2fcef5a1c885410	0	0	0	0	0	0	0	55	0	0	0	0	0	0	0	0	0	0
32fc91ed8e90b41e9b4556ebc096f546	0	0	0	0	0	0	0	55	0	0	0	0	0	0	0	0	0	0
5e3c059b5deb3cd38063744cec49de73	0	26	6	3	0	8	0	0	6	0	0	6	0	0	0	0	0	0
edad7c669579f9039606a0c956010efd	46	0	0	0	0	0	0	0	0	0	9	0	0	0	0	0	0	0
a343aa35db39881f92404085c9d89f80	0	0	0	0	14	0	0	0	0	0	0	0	0	0	0	0	10	0
d6e832adb99a38bb7c9cec6ed361ad39	0	0	0	0	0	0	0	0	0	0	0	0	0	0	0	0	0	43
6b1d9af0c5c175b9e30db4e6a98e6aea	0	0	0	0	0	0	0	0	0	0	0	0	0	0	0	0	0	55
0c8702a5a6a8f8e20f0d10e4ef5e3b0b	0	0	0	0	0	0	0	0	0	0	0	0	0	0	0	0	0	0
13513c1ebe4a53af051c05810a89b4cf	0	0	0	0	0	0	0	0	0	0	0	0	0	0	0	0	0	0
5a7219c1014b52d9a904d71693e20efc	10	0	0	0	21	24	0	0	0	0	0	0	0	0	0	0	0	0
e5da24fced7463cb4e99ce391af16c55	0	0	27	0	28	0	0	0	0	0	0	0	0	0	0	0	0	0
da9c16c727a6c2ba753e31bdc0599fc7	0	0	0	0	0	55	0	0	0	0	0	0	0	0	0	0	0	0
a505cffd5325345faf0965ffdbd273af	0	0	9	0	41	0	4	0	0	0	0	0	0	0	0	0	0	0
2bfd40103c407075bd5171e49007ecc4	0	0	0	0	0	0	20	0	8	0	0	26	0	0	0	0	0	0
aa4d97258a8ccb991a7483eca821a860	0	0	0	0	0	0	16	0	0	0	0	16	0	0	0	0	11	0
3fe99785826e1cb8c35ac5650df84710	0	0	0	0	0	0	0	0	0	32	0	0	0	0	0	0	0	0
85a756b35b503d5f4812e6b0c1faf9fc	0	7	0	0	0	3	0	0	0	0	11	0	3	3	4	0	0	0
b40e2ee20507d43a32b77be0ec45a72e	14	0	0	0	0	0	0	0	0	0	0	0	0	12	28	0	0	0
7cc2e63a813d14b871d31a1a34ad5ac7	0	0	0	0	0	0	0	0	0	0	0	0	0	0	0	54	0	0
e7363e1a73787526e87734826835d97a	0	0	0	0	0	0	0	0	0	0	0	0	0	0	0	0	0	9
11a7563a5a4f5b83de0beaeb719edee7	0	0	0	0	0	0	0	0	0	0	0	0	0	0	0	0	0	54
669d026a9450e8a3b20800c503f5ef26	0	0	0	0	0	0	0	0	0	0	0	0	0	0	0	0	0	27
88bcce89d6859a22d279a17d833c8efe	0	0	0	0	0	0	0	0	0	0	0	0	0	0	0	0	0	0
4af529449855c7e7ca3579b24498fe17	28	0	0	0	0	0	0	0	0	0	0	0	0	0	0	0	0	0
9b5875f435799759d0e80d26ffcab7a7	0	0	0	0	0	0	0	0	0	0	0	0	0	0	0	0	0	0
52c46c0dff394d713a5beea9022c6a46	0	2	0	0	0	0	0	0	0	0	0	0	0	0	0	0	0	0
f17421474e17b7d8ebe34372e64d44b1	54	0	0	0	0	0	0	0	0	0	0	0	0	0	0	0	0	0
a76c507934ffbe566d223f9da6561f35	0	0	0	0	27	0	14	0	0	12	0	0	0	0	0	0	0	0
168b83a43361f0afb2ad22c6f7aa5505	0	0	6	3	7	0	0	5	9	9	0	0	8	0	0	0	0	0
de0d5faf8c6f90752d739f4446715e17	0	0	0	0	0	0	0	0	0	0	0	43	0	10	0	0	0	0
6798cabfb06f7f43689c30a931d277d4	0	0	0	0	0	0	0	0	0	0	0	53	0	0	0	0	0	0
2d8c740822bb9e4bb11456b660fdfe52	0	0	0	0	0	0	0	0	0	0	0	0	0	53	0	0	0	0
c65f46951567df383ccee97acd4f4516	10	0	0	16	0	23	0	0	0	0	0	0	0	0	0	0	4	0
9fc5db0ea3772c9f89d2f87a0610ae7b	0	0	6	0	0	13	0	0	0	0	0	0	0	0	0	0	10	24
b61948e8f9751b5d7dff5e3430d5b234	0	0	0	0	0	0	0	0	0	0	0	0	0	0	0	0	20	0
22d49f682426cd53e0eab9f707681f2b	0	0	0	0	0	0	0	0	0	0	0	0	0	0	0	0	0	53
fff47a7510361507c5fd517ce0b5efbb	0	0	0	0	0	0	0	0	0	0	0	0	0	0	0	0	0	0
c23607ca9202dea26b73c96f07add994	0	0	11	0	23	0	0	0	0	0	0	0	0	0	0	0	0	0
5f06577a49824a4c4b63b1ae957091cb	53	0	0	0	0	0	0	0	0	0	0	0	0	0	0	0	0	0
091746f53b3ab2dcfccd4d12fd55b2fb	53	0	0	0	0	0	0	0	0	0	0	0	0	0	0	0	0	0
da4f493ca8107238c9f07854dd7d6827	0	0	0	0	14	0	12	0	0	0	0	26	0	0	0	0	0	0
32dc8c5c50ab31767431281063901e7a	0	0	0	0	17	0	11	0	0	9	0	15	0	0	0	0	0	0
73480ffbdc1b0d17a6911f4dcfb525a4	0	0	35	0	0	0	0	0	0	0	0	0	13	0	0	0	4	0
09f5cdd8b7c0f5e8ceee499f0faaa02f	0	0	0	0	0	0	0	0	0	0	0	0	0	0	21	0	0	0
e276c6aa1feb8b6888dcd51f211dc105	0	0	24	15	0	0	0	0	0	0	0	0	0	0	0	0	7	0
e2b2fca4c2b187afb1ab786ea280fea9	0	0	0	0	0	0	0	0	0	0	0	0	0	0	0	0	0	0
2fe294d59ff57885943141ddc406258e	25	0	0	0	0	0	0	0	0	0	0	0	0	0	0	0	0	0
c45fb6e692b7ea20a271e6e2767858a0	52	0	0	0	0	0	0	0	0	0	0	0	0	0	0	0	0	0
0dab80cebe91acb38b6852c94a08e368	0	0	26	0	26	0	0	0	0	0	0	0	0	0	0	0	0	0
41863ef719becd6fa3b6d8d65c06ee5a	0	0	0	0	8	13	6	0	0	3	0	0	7	0	0	0	4	4
b1a42583acef37e4888e0a3fc4395941	0	0	15	0	20	0	5	0	0	0	0	11	0	0	0	0	0	0
f86f74effe52d5f94caf9a8ed5a1a10e	0	0	0	0	0	0	0	35	0	0	0	0	10	0	6	0	0	0
5b55b04dace6b47f7e095f929b840e3a	0	0	0	0	0	0	0	51	0	0	0	0	0	0	0	0	0	0
57ea03b7c612460e9c2881146403d525	0	0	0	0	0	0	0	25	0	0	0	0	0	0	0	0	0	26
d8631d4fd77716050e2eb4b372d89463	0	0	0	0	0	0	0	0	0	0	51	0	0	0	0	0	0	0
9ef6aaac14d2d923503cf93aa43aacc5	0	0	8	0	9	0	0	0	0	0	0	10	0	0	10	0	0	0
f1bfb76c5f1f1847741624ba6ba8e9cf	0	0	0	0	0	0	0	0	0	0	0	0	22	0	0	0	29	0
b1f10435b5d90b7180e374974a8c3d34	0	8	0	0	0	0	0	0	0	0	0	0	0	10	0	0	0	0
c2f538ef544124dc4f4565336ac50367	0	0	12	0	0	13	0	0	0	0	0	0	0	0	0	16	0	10
05b0dc5726a4eccb7496c38d6a49a6be	0	0	13	0	14	0	0	0	0	0	0	0	0	0	0	5	0	0
6aebe95fc9d143e6eef87e34a2c01442	0	0	0	0	0	0	0	0	0	0	0	0	0	0	0	0	0	51
d4ffb773b938c92efc6c28d5664371fb	0	0	0	22	0	18	0	0	0	0	0	0	0	0	0	0	0	11
de1bf2dce15ca14b49ae7d5c8212e167	0	0	0	0	0	0	0	0	0	0	0	0	0	0	0	0	0	0
010eaebebb7be82db5e6de9742b944d4	0	0	0	0	28	0	0	0	0	0	0	0	0	0	0	0	0	0
66d578b1acf6c725971dbdf128738cdb	30	0	0	0	5	0	0	0	0	0	0	0	0	0	0	0	0	0
effa564f64d87625e409fa8348561862	0	0	0	0	0	0	0	0	0	0	0	0	0	0	0	0	0	0
4517ff7494bc052d1942007097c20f0b	0	0	0	0	0	0	0	0	0	0	0	0	0	0	0	0	0	0
d1310ede47e7919815f0a7809fe3907b	51	0	0	0	0	0	0	0	0	0	0	0	0	0	0	0	0	0
328aeae22e2a3b60de736879f5f45fb8	0	0	0	51	0	0	0	0	0	0	0	0	0	0	0	0	0	0
69ebafc88280214c60a8c6016b7e34d0	0	0	0	0	0	51	0	0	0	0	0	0	0	0	0	0	0	0
7f3b0887a3a0947f3f562b06a8dbcee8	0	0	0	0	0	0	0	50	0	0	0	0	0	0	0	0	0	0
39bfa3ab278bc2fe2b25b9ff539c5800	0	0	0	0	0	0	0	0	42	8	0	0	0	0	0	0	0	0
7c4112c198b95081f266a27409adae0e	0	0	34	0	0	0	0	0	0	0	0	16	0	0	0	0	0	0
e2946616ebbd872d5d6ecf7e995d3d3c	0	0	0	0	0	0	0	0	0	0	0	0	0	0	0	0	50	0
6a2cf10260ac87f9be4526a62a6664d2	0	0	0	0	0	0	0	0	0	0	0	0	0	0	0	0	50	0
53d976c786e085ecd9aa9694dbac6ebb	0	0	11	0	0	0	0	0	0	0	0	0	0	0	0	0	5	0
f3d5e8a3e2fb53986cb7a277f6bef2d9	0	0	0	0	33	0	0	0	0	0	0	0	0	0	0	0	0	17
1e70b202cd8e743efa384a0f58da40be	0	0	0	0	0	0	0	0	0	0	0	0	0	0	0	0	0	0
a2c60b586c4f245eed1d5e07bed012e3	0	0	0	0	21	0	0	0	0	0	0	0	0	0	0	0	0	0
4ff931708454c995f158175326c40c28	0	0	0	0	27	0	0	0	0	0	0	0	0	0	0	0	0	0
ddca7bf0aec86566b14f9db1444bdc1b	0	0	0	0	0	0	0	0	0	0	0	0	0	0	0	0	0	0
51ace5e6cdd2a47055df841c4cc38224	0	0	0	0	0	0	0	0	0	0	0	0	0	0	0	0	0	0
c059f53ce3ba79af339c217cd78b12ce	0	0	0	0	0	0	0	0	0	0	0	0	0	0	0	0	0	0
1b12fe8fe78c240e0448e86dac1c79c3	0	2	0	13	25	0	0	0	0	0	0	0	0	0	0	0	0	0
05e20e5d2d6cea55dd7530a4a0e60424	0	0	11	0	36	0	0	0	0	0	0	0	0	0	0	0	0	0
029b708b3f01e733031a4ae2322aa24c	0	0	0	0	0	0	0	0	0	0	0	0	0	0	0	0	0	0
d01df657cffce386f4ef261b992232c7	50	0	0	0	0	0	0	0	0	0	0	0	0	0	0	0	0	0
738ee53b8772b53f30f735334c375c9d	0	50	0	0	0	0	0	0	0	0	0	0	0	0	0	0	0	0
f0e04d95cea46e97991174218bca8970	0	0	22	28	0	0	0	0	0	0	0	0	0	0	0	0	0	0
f80ee8bdea6acc0fc332f5c44347c0c9	0	0	9	27	0	14	0	0	0	0	0	0	0	0	0	0	0	0
cb74ef30ca99358d85da18790649935c	0	0	0	20	30	0	0	0	0	0	0	0	0	0	0	0	0	0
e8e23981e09dfccb437e2daae9a9cf08	0	0	0	0	50	0	0	0	0	0	0	0	0	0	0	0	0	0
5ee55257ff06cc48259230885dc7033f	0	0	0	0	50	0	0	0	0	0	0	0	0	0	0	0	0	0
0a7909baf81962e17f5c8ab41c4f31c2	0	0	3	0	0	0	2	0	0	0	0	0	0	0	5	0	17	0
0f415f4a6f72da6ac02823bb9fe16c4b	0	0	7	0	24	0	18	0	0	0	0	0	0	0	0	0	0	0
92abda90d261f78b8b72238af3bae315	0	0	0	0	0	0	12	0	0	28	0	9	0	0	0	0	0	0
1158fa3eb487ecd183dd2d8545a37514	0	0	0	0	0	0	49	0	0	0	0	0	0	0	0	0	0	0
07479117186a07a74309e62e9d082715	0	0	0	0	0	0	0	23	0	0	0	0	0	0	26	0	0	0
24a297fe4a1f8d51189fe8bea83ee6b1	0	0	0	0	0	11	0	0	25	9	0	0	0	0	0	0	0	0
063bb8641c35d4f28900874d850e4300	0	0	0	0	0	23	0	0	0	0	14	0	0	12	0	0	0	0
7d925f71a124b2408161ebd73e71d0e2	0	0	17	0	0	10	0	0	0	0	0	0	22	0	0	0	0	0
e58988ee90a1cf289f29e11f9076c2b6	12	0	0	0	0	0	0	0	0	0	0	0	0	0	0	37	0	0
9bbd264c9042fffbb9c2988d60739815	0	0	0	0	0	0	0	0	0	0	0	0	0	0	0	0	49	0
dfd0af83e5dddbdf85b1e111a3dbd6dc	0	0	0	27	0	0	0	0	0	0	0	0	0	0	0	0	0	22
3dbb95bd6ea68e749cf20e4e550ec10b	0	0	0	0	0	0	0	0	0	0	0	0	0	0	0	0	0	0
b76cd22c094ab05d5cef2bef0b6f811e	0	0	0	0	0	0	0	0	0	0	0	0	0	0	0	0	0	0
d2cde3177c6a7ab41c09fabd4f80d98c	0	0	0	0	0	0	0	0	0	0	0	0	0	0	0	0	0	0
fff68a1629c112a82a481fefe8d82faa	0	0	0	0	0	0	0	0	0	0	0	0	0	0	0	0	0	0
f92c3315cca380f341d96dafcb41c4dc	49	0	0	0	0	0	0	0	0	0	0	0	0	0	0	0	0	0
05b9c1e084bb0dfa9646a6600f1f46c7	0	0	0	0	29	0	7	0	0	12	0	0	0	0	0	0	0	0
8f30045bcf204a691478bfb885f37cf2	0	0	0	0	0	7	13	13	4	7	0	0	0	0	0	0	0	0
537e6ee0091268fd2fb447c51c4c285f	0	0	0	5	0	5	0	10	0	0	17	0	0	0	0	0	4	0
353b8c3dc81668dd00a006060f55b01e	0	0	0	0	11	0	0	0	9	8	0	0	7	0	0	0	0	0
60c3963ac34c71a7109a19f57dc9dbd7	0	0	0	0	0	0	0	0	48	0	0	0	0	0	0	0	0	0
22ad604c8386144b1f1a84e5eeae01d6	0	17	0	0	0	0	0	0	0	31	0	0	0	0	0	0	0	0
faef03c7506ac88baf0a7c3ded866685	9	0	0	0	0	30	0	0	0	0	0	9	0	0	0	0	0	0
0e7fd677e3c2e195c8c9a0999401927d	0	0	0	0	0	0	0	0	0	0	0	0	0	48	0	0	0	0
daec86cc0648b2e11f3f234b39374768	0	0	0	0	0	0	0	0	0	0	0	0	0	0	0	10	0	0
993de91d2638ae00ae97cb18784f4302	0	0	0	0	0	0	0	0	0	0	0	0	0	0	0	0	25	23
80849002e6d7b032f8076fcc9f3616f3	0	0	0	0	19	0	0	0	0	0	0	0	0	0	0	0	0	22
650d986ebb53d0ecea08f216b7c8fb16	0	0	0	0	0	0	0	0	0	0	0	0	0	0	0	0	0	48
f41d2f0a2ccb0a04b62b1a696b5fab55	0	0	0	16	0	0	0	0	0	0	0	0	0	0	0	0	0	32
407dbe827b137afa7716f7c8973ceb65	5	0	0	0	26	0	0	0	0	0	0	0	0	0	0	0	0	0
bc426a863378e2cbd1f6c851ba2c2835	14	0	0	21	0	0	0	0	0	0	0	0	0	0	0	0	0	0
dc32a5ce1842e3e87b6dc8c78899adf4	0	0	0	0	0	0	0	0	0	0	0	0	0	0	0	0	0	0
15ac1ca663a3d8aa08dfcd66faa56966	48	0	0	0	0	0	0	0	0	0	0	0	0	0	0	0	0	0
6df9d059bbe850369d176979fd62c27b	0	0	0	0	0	48	0	0	0	0	0	0	0	0	0	0	0	0
56722bd30b95a59363fb52ee4abda7ad	0	0	0	0	0	0	17	0	0	30	0	0	0	0	0	0	0	0
fa665d92a18b9137354fedd6bc26d3dd	0	0	0	0	0	0	15	0	0	0	32	0	0	0	0	0	0	0
1fc17ca029b34bb7d7520207936bde1c	0	0	0	0	21	16	10	0	0	0	0	0	0	0	0	0	0	0
443ad776aded8ab256779fd5d7f5bc09	0	0	0	0	0	0	47	0	0	0	0	0	0	0	0	0	0	0
a8b7fa78401d945e66a12159af9cde9c	0	0	0	0	19	0	0	0	9	11	0	0	0	0	0	0	0	0
37c5b362ff72ef28d8ad4e1dd4ced85f	0	0	10	0	0	12	0	0	7	0	0	12	0	0	0	0	0	0
ebd76bac98156f0f3e34b13aa2e9db01	0	0	0	0	0	0	0	0	0	0	0	0	43	0	0	0	4	0
5825a38db351eb2b39385f60eadb1621	0	0	0	0	0	0	0	0	0	0	0	0	0	0	0	0	0	47
5aeede8cdade519033a561194524dbc0	0	0	0	0	0	0	0	0	0	0	0	0	0	0	0	0	0	47
4ee18c4df378a149bbcb0f6491f6d487	0	0	0	0	0	0	0	0	0	0	0	0	0	0	0	0	0	47
b3f8bbe43ebf0999aa07f78b1f1332a7	23	0	0	0	0	0	0	0	0	0	0	0	0	0	0	0	0	0
f886bc41a32fd9474b8a06918f85dfe7	0	0	0	0	0	0	0	0	0	0	0	0	0	0	0	0	0	0
537f4f34bc93d5a361d864c0744f451d	0	0	0	0	0	0	0	0	0	0	0	0	0	0	0	0	0	0
990bae521d03886bf7e9050f4f320c59	0	0	0	0	0	0	0	0	0	0	0	0	0	0	0	0	0	0
886712e17257d966217468b0ff37664c	17	0	0	0	0	20	0	0	0	0	0	0	0	0	0	0	0	0
8fb7cce6741959bc35558e35ed227811	0	0	0	0	0	0	0	0	0	0	0	0	0	0	0	0	0	0
45a676ff635a95e1c0a083d6e3c951fe	0	0	0	0	0	0	0	0	0	0	0	0	0	0	0	0	0	0
3a59061f522db5b05d5070d91ad4a588	47	0	0	0	0	0	0	0	0	0	0	0	0	0	0	0	0	0
b659caa78c355f795485a53d1ad96006	0	0	13	0	34	0	0	0	0	0	0	0	0	0	0	0	0	0
3f26fbc19de12c1540c5db5bbb2ece6c	0	0	0	5	10	0	5	0	0	0	0	0	14	0	0	0	0	0
5560bd9b9cd8f4cc16111eb9d74f6336	0	0	0	0	0	0	6	0	0	0	0	0	0	0	0	13	27	0
7e6355058c0d9d8d5896abf0faae3453	0	14	0	0	0	0	0	0	7	17	0	8	0	0	0	0	0	0
28e3dff2e052cddf91e05164ea70c2f1	0	0	0	0	0	0	0	0	0	46	0	0	0	0	0	0	0	0
4bbb4527dffa9be8c6b84f8db13a3088	0	0	0	0	0	0	0	0	0	23	0	0	23	0	0	0	0	0
4d8b5fbf14056ce635908a3be403a5e7	0	0	0	0	0	0	0	0	0	0	7	0	0	0	0	0	0	39
912f202e06700d3183f7c09d0045e720	0	0	0	0	22	0	0	0	0	0	0	24	0	0	0	0	0	0
716b102f75d4c925a2b57502c194ba50	0	0	0	31	0	0	0	0	0	0	0	15	0	0	0	0	0	0
9e4b7d31ec1fd06fb65a19c3b93abfcf	0	0	0	0	0	0	0	0	0	0	0	0	46	0	0	0	0	0
b87b0ae495a989f0de8893c191b17e64	0	0	0	0	0	0	0	0	0	0	0	0	18	0	0	0	28	0
0d7b8905409123b9bd7d4b14c91547db	0	0	0	0	0	0	0	0	0	0	0	0	0	0	0	0	46	0
4b0c1cce9c9cffb0372716f05d13f6da	0	0	0	0	0	0	0	0	0	0	0	0	0	0	0	0	0	46
de8d001a7b858120a5bb012ca28d8b43	0	0	0	0	0	0	0	0	0	0	0	0	0	0	0	0	0	46
39d215df69e2a7c5592bcd0e7c97cb30	0	0	0	0	0	0	0	0	0	0	0	0	0	0	0	0	0	0
045ae7421c8fac0256324470b7e46e9b	0	0	0	0	0	0	0	0	0	0	0	0	0	0	0	0	0	0
83a2340425d89a425d1d81e85fc3c253	0	0	0	0	0	0	0	0	0	0	0	0	0	0	0	0	0	0
fc65d2c12f167249ecaef5cfbd954010	0	0	11	0	0	0	0	0	0	0	0	0	0	0	0	0	0	0
750200ecb31031cea3c6c2cafd4137c2	18	0	0	0	0	11	0	0	0	0	0	0	0	0	0	0	0	0
4292b0a0dcc8a489b7459edde0194af6	0	24	22	0	0	0	0	0	0	0	0	0	0	0	0	0	0	0
33cc8667f86ec4fd8870710503fec02e	0	2	0	0	0	5	14	0	0	3	7	0	2	0	0	0	0	0
928e0b4376bf951d457d00e674d03e06	0	0	0	0	26	0	17	0	0	0	0	0	0	0	0	2	0	0
7b23b7e2d9df9ed5fc95091bc8c116c6	0	0	0	0	0	0	0	0	0	29	0	16	0	0	0	0	0	0
44fb51cee609c514630ccf0458b13e6c	0	0	0	0	0	0	0	0	0	23	0	22	0	0	0	0	0	0
9c850f0330470f6a851e5aaf8fe23f60	0	0	20	0	0	0	0	0	0	15	0	0	0	0	0	0	0	0
e2e39023fb340dc45f0d147ae48ec397	0	0	0	0	32	0	0	0	0	0	0	13	0	0	0	0	0	0
5b638473f48dd047ab9cab0279e705ca	0	0	0	0	0	0	0	0	0	0	0	0	45	0	0	0	0	0
44253daf7d706e51f599c4a27a2714a4	0	0	0	0	0	0	0	0	0	0	0	0	0	4	11	0	0	0
17add2cc0e8c6dfe8a98f45916d37726	0	0	0	0	0	0	0	0	0	0	0	0	0	8	0	13	24	0
451ad0b0da87848fa833e591d8365431	23	0	0	0	0	0	0	0	0	0	0	0	0	0	22	0	0	0
6c951e7f4654f606018130f9f8b4c892	31	0	0	0	0	0	0	0	0	0	0	0	0	0	0	0	14	0
fa6844dd1df38d01a2c1fb05141cf57e	0	0	0	0	0	0	0	0	0	0	0	0	0	0	0	0	0	45
185b79c46008326bf2dd551d8949c699	0	0	9	0	20	0	0	0	0	0	0	0	0	0	0	0	0	16
875109946bf91467f1a65922f61305cd	0	0	0	0	0	0	0	0	0	0	0	0	0	0	0	0	0	45
70b31fae5b07acb892f32a6c81dca2be	0	0	0	0	0	0	0	0	0	0	0	0	0	0	0	0	0	0
e9b5fae4f1604af41331de768d74ca2b	0	0	0	0	0	0	0	0	0	0	0	0	0	0	0	0	0	0
f3176dc635008965fae3ff2971c2675b	0	0	9	0	14	0	0	0	0	0	0	0	0	0	0	0	0	0
ef08540272d559cf90445a5d710b1131	0	0	0	0	0	0	0	0	0	0	0	0	0	0	0	0	0	0
68ba7aa91eb406507cd3790f01d391bb	0	0	0	0	0	0	0	0	0	0	0	0	0	0	0	0	0	0
13a4a82ffc1f0c136899ce3e654e7314	0	0	0	0	0	0	0	0	0	0	0	0	0	0	0	0	0	0
8355f5d71eb7af5885a36e1798569db3	27	0	0	0	0	0	0	0	0	0	0	0	0	0	0	0	0	0
389f59e9d8880fab8187bd5231a4ec70	0	32	0	0	0	0	0	0	0	0	0	0	0	0	0	0	0	0
3e6dbf683ad54d792b44c06f3de0f714	16	0	3	0	0	0	0	0	0	0	0	0	0	0	0	0	0	0
af3741ba3cd6f5427f410e4226e4a716	45	0	0	0	0	0	0	0	0	0	0	0	0	0	0	0	0	0
0fef3e63dde03e5e9399c4ad65ab3989	17	0	0	28	0	0	0	0	0	0	0	0	0	0	0	0	0	0
214513634300c0b1025fcde105418874	0	0	24	21	0	0	0	0	0	0	0	0	0	0	0	0	0	0
b988cff984f07345175a3c2c1fea4dcd	0	0	0	0	23	22	0	0	0	0	0	0	0	0	0	0	0	0
203b9d7e8f8d3620180c5c53051d8417	0	0	0	0	45	0	0	0	0	0	0	0	0	0	0	0	0	0
bc86290643262866cb17df58612f5c99	0	0	0	11	0	6	9	0	7	0	0	11	0	0	0	0	0	0
979ed27ace2d345952d163c5633639f4	0	0	0	0	8	0	10	0	26	0	0	0	0	0	0	0	0	0
f9b9dea06a99e887a2ed60e81a310e94	0	0	0	0	0	25	0	7	0	0	12	0	0	0	0	0	0	0
2822f82a8c5b09e2e5917fe99eeaef7d	0	0	0	0	0	0	0	0	0	44	0	0	0	0	0	0	0	0
72cea65270deac85859bb48ed25967c7	0	0	0	0	0	0	0	0	0	0	7	0	0	0	0	22	15	0
b9975b95b4010f76ad3a333b3f0c78b9	0	0	0	0	0	0	0	0	0	0	0	39	0	0	0	0	0	5
c1bbabea5c3f3756437d7d2c06786d0e	0	0	0	0	0	0	0	0	0	0	0	0	32	0	0	0	0	12
42f80bd6b3055de0158ebf6390edd1b4	0	0	0	0	0	0	0	0	0	0	0	0	0	23	0	0	0	0
6c5a56c6a7b6b1dd6ab643ac6b890dae	28	0	0	0	0	0	0	0	0	0	0	0	0	0	16	0	0	0
803065a0a0e27fbf1e03551ad64aafe7	0	0	10	6	0	8	0	0	0	0	0	0	0	0	0	8	0	12
626d9a13a7ddaef6a144f2f35fdfe43d	0	0	0	10	0	0	0	0	0	0	0	0	0	0	0	0	0	21
9cc51ab71bd4f5044c441d4573c9b898	0	0	0	0	0	0	0	0	0	0	0	0	0	0	0	0	0	44
5bda3692be362d64085ea372e83be31b	0	0	0	0	0	0	0	0	0	0	0	0	0	0	0	0	0	0
472c470a9447e3283f31b3e264909b42	0	0	0	0	0	0	0	0	0	0	0	0	0	0	0	0	0	0
460577c3e7623f59363f00c5f52fd47d	0	0	0	0	0	0	0	0	0	0	0	0	0	0	0	0	0	0
df9378a01fb6e7591bfd1cb9d9cb8bc1	0	0	0	0	0	0	0	0	0	0	0	0	0	0	0	0	0	0
f6f6d525efca8c72d3114db8b467c1a0	0	0	0	0	0	0	0	0	0	0	0	0	0	0	0	0	0	0
34f474c99ba58413e5912f48c29e5cc7	0	0	0	0	12	0	0	0	0	0	0	0	0	0	0	0	0	0
e766286232387f6076ccca75be5fb900	44	0	0	0	0	0	0	0	0	0	0	0	0	0	0	0	0	0
8faa7d9bfab161ebaf1f23d7fd36c681	0	44	0	0	0	0	0	0	0	0	0	0	0	0	0	0	0	0
01a3a622077088573b0b6c18ccedbede	0	0	44	0	0	0	0	0	0	0	0	0	0	0	0	0	0	0
79fcda16c8958ae038334a158eab3c44	0	0	44	0	0	0	0	0	0	0	0	0	0	0	0	0	0	0
48c7f8a1bb1f0937d3050a22abda1267	0	0	44	0	0	0	0	0	0	0	0	0	0	0	0	0	0	0
e868b432ec71c619d379fd3e9e88a17f	0	0	0	44	0	0	0	0	0	0	0	0	0	0	0	0	0	0
8077d5ec64212560338f1cbd2877f3d2	0	0	0	0	0	0	21	0	0	0	22	0	0	0	0	0	0	0
bbe3f8b3891ce0bb44587dc3964be101	0	0	0	0	0	0	22	0	0	0	0	0	0	0	0	0	0	0
075c89efef5fb68b7def912627166668	0	0	0	0	0	15	14	0	0	14	0	0	0	0	0	0	0	0
0abbac5e7942d57ec5bea7134f8a9adb	0	0	0	0	0	0	7	0	0	0	0	0	0	0	0	0	0	36
aee0040f957c891a609b619ddf6dd608	0	0	0	6	0	0	0	37	0	0	0	0	0	0	0	0	0	0
766f4130efe236c1a8bb83374424e5c3	0	9	0	4	0	0	0	0	0	5	0	0	0	8	4	0	0	0
4d2d85473ac201378d887f1ab6aa9e3c	0	0	0	0	0	0	0	0	0	43	0	0	0	0	0	0	0	0
1b3faff8061f92213655b10505e33285	0	0	0	0	0	0	0	0	0	0	21	0	0	10	0	0	0	0
e1fa4e25f50b82d00e0105cc23be05f6	0	0	0	0	0	0	0	0	0	0	38	0	0	0	0	5	0	0
7f2076e620f2836d8ebe96e4f2274313	0	0	0	0	0	14	0	0	0	0	21	0	8	0	0	0	0	0
e9aedab8b351fa35ac3ec14a3a21f070	0	0	0	0	17	0	0	0	0	0	0	11	0	0	0	6	0	0
e1b0f39d981fbf3ac1fe59d2962d0f0e	0	0	0	0	27	0	0	0	0	0	0	16	0	0	0	0	0	0
f4156d34a9733a141613df7dfb6551d1	0	0	0	0	0	12	0	0	0	0	0	0	5	0	0	0	23	0
ea9f0425c7c696a1c8670b6897268b74	0	0	0	0	4	0	0	0	0	0	0	0	0	0	0	15	0	0
2ff7ea51ff1ccdadcb232728892b25b7	0	0	0	0	0	0	0	0	0	0	0	0	0	0	0	0	0	43
dbfc60ccd47d31c0613531dbb8a109c5	0	0	0	0	0	0	0	0	0	0	0	0	0	0	0	0	0	0
2e3051f5e82ffb99ba4adb5a60043636	0	0	0	0	0	0	0	0	0	0	0	0	0	0	0	0	0	0
7ed97455b7b47bda552d0eb664f0d1c8	0	0	0	0	0	0	0	0	0	0	0	0	0	0	0	0	0	0
5423d6172bdd0f61f6ed18d25a5d95d4	0	0	0	0	0	0	0	0	0	0	0	0	0	0	0	0	0	0
6775b008568380b3174b7170c0053be1	29	0	0	0	0	0	0	0	0	0	0	0	0	0	0	0	0	0
7612576ec420d649e894639160126659	37	0	0	0	0	0	0	0	0	0	0	0	0	0	0	0	0	0
c26583c196916e76d04b0e5d7347fa6f	43	0	0	0	0	0	0	0	0	0	0	0	0	0	0	0	0	0
c16a792aac086ffaef7e13511ee11f8a	15	0	0	0	0	28	0	0	0	0	0	0	0	0	0	0	0	0
9643e32d26fc52cfc9732b83985d842b	43	0	0	0	0	0	0	0	0	0	0	0	0	0	0	0	0	0
74c84f353adc7481ee4e37d31a9d6a22	0	18	0	0	25	0	0	0	0	0	0	0	0	0	0	0	0	0
5ead53ea5ba4e1b7320c232b638a1f2e	0	43	0	0	0	0	0	0	0	0	0	0	0	0	0	0	0	0
95f6e0ddff3927b7b78d7f7a89b5faa4	0	0	37	0	6	0	0	0	0	0	0	0	0	0	0	0	0	0
2abcc6ba5e5a0a26251af36a2b61841c	0	0	0	0	0	0	42	0	0	0	0	0	0	0	0	0	0	0
e8384c125bc7b459823f65ec4b2cb823	0	0	0	0	0	0	0	22	0	0	20	0	0	0	0	0	0	0
1b0cd6861e2d4638a143e3c668b0715c	0	0	0	0	0	0	0	8	3	0	0	0	0	10	0	7	14	0
8465afc8d40dd5ce88595981eb7dca7c	0	0	0	0	0	0	0	7	0	20	0	0	0	0	0	0	0	9
7c70f51c69e4a93ca90e45406ee5f7a9	0	0	4	0	18	0	0	20	0	0	0	0	0	0	0	0	0	0
bc6eff7080ab657d1e14ea9ff8fa90ce	0	0	0	4	0	0	0	0	6	0	0	0	0	0	0	18	0	0
5813e6561644bd1d241eea221a836475	0	0	0	0	0	30	0	0	0	12	0	0	0	0	0	0	0	0
9170d144f955f92959b5880821476d2f	0	0	0	0	0	0	0	0	0	0	0	42	0	0	0	0	0	0
fa6b9b461d1f012234717b5a3e8ed1db	0	0	0	0	0	0	0	0	0	0	0	2	8	0	0	12	7	0
dc0c9c077ad105981ab8e8e24c0afd71	0	0	0	0	0	0	0	0	0	0	0	42	0	0	0	0	0	0
db6ca457a702a42d134d2d0926b48a5e	0	0	0	0	0	0	0	0	0	0	0	0	42	0	0	0	0	0
9301db4b85fca10993a66af987a3dacf	0	0	31	0	0	0	0	0	0	0	0	0	11	0	0	0	0	0
64496323ad7f0d3a01ab86885c7fac30	0	0	0	0	0	0	0	0	0	0	0	0	42	0	0	0	0	0
63327c05e52f92a0305df75c0bddae0a	0	0	0	0	0	0	0	0	0	0	0	0	42	0	0	0	0	0
9513ac9cfa56c5ba50fed8ae86bb036d	0	0	0	0	0	0	0	0	0	0	0	0	0	15	0	17	0	10
5b666159e8ba71b861df5a8b8c4fdb41	0	0	0	0	25	0	0	0	0	0	0	0	0	5	0	0	0	0
92e56bf4715260f09fdfb33997531fab	0	0	0	0	0	0	0	0	0	0	0	0	0	0	0	25	17	0
1bc8ee158e97420c7c6ed74df5eebf6a	19	0	0	17	0	0	0	0	0	0	0	0	0	0	0	0	6	0
62545535137c9257becbaba7dc623654	0	0	0	0	0	0	0	0	0	0	0	0	0	0	0	0	0	42
effade5cbb7796c775745232063c5f91	0	0	0	0	0	0	0	0	0	0	0	0	0	0	0	0	0	0
c72b89e4ac64c1ae0ee24422071a0dc7	0	0	0	0	0	0	0	0	0	0	0	0	0	0	0	0	0	0
ab31c2255d3f12d9e1f5262350c5f3ca	0	0	0	0	0	0	0	0	0	0	0	0	0	0	0	0	0	0
1feb1aed41742128b146cb0955949092	0	0	0	20	0	0	0	0	0	0	0	0	0	0	0	0	0	0
dbb38f461a13d388911145e9f7db5162	42	0	0	0	0	0	0	0	0	0	0	0	0	0	0	0	0	0
e79da38bd3ff34d06f27346cd4ffa89b	42	0	0	0	0	0	0	0	0	0	0	0	0	0	0	0	0	0
1f2a32187fe26b74cd8b016d3a873c26	0	0	7	0	35	0	0	0	0	0	0	0	0	0	0	0	0	0
545fb0de7d9a9177a8196aa20eab4d6f	0	0	13	0	9	20	0	0	0	0	0	0	0	0	0	0	0	0
50fda8944825c6c5f1d999df8ee98076	0	0	0	42	0	0	0	0	0	0	0	0	0	0	0	0	0	0
bbb39f82fa3eaebb0081574ceb4b89da	0	0	0	0	42	0	0	0	0	0	0	0	0	0	0	0	0	0
4c2a81201e064c9f586614d0cac40c31	0	0	0	3	20	0	10	0	8	0	0	0	0	0	0	0	0	0
b067053433ceed2bad84695919e68bd1	0	0	0	0	0	0	4	0	0	0	0	0	0	12	0	0	0	25
4a1ab87976d751551c3b269565944427	0	0	0	8	0	0	0	19	0	0	0	0	0	0	14	0	0	0
d76e22049a8c937bceae194f9109b45f	0	0	0	0	0	13	0	28	0	0	0	0	0	0	0	0	0	0
c80934c4c65f0c814a8283ee71890ce9	0	0	0	0	0	0	0	41	0	0	0	0	0	0	0	0	0	0
9beae00a318a87d7bac4d821aadcd640	0	0	0	0	0	0	0	0	6	0	27	0	0	0	0	0	0	0
a03320bd7067339983425fb58b0f46fd	0	0	0	0	0	0	0	0	12	0	0	0	0	0	0	0	0	0
6c46d84272c1b8cbe87144e3bbfcd7fd	0	0	0	0	0	0	0	0	0	12	0	0	0	23	0	3	0	3
e3045db79806b3357a10f21f4c2a1f2e	0	0	0	0	0	0	0	0	0	41	0	0	0	0	0	0	0	0
745d32c61239e4bde7121757c73e8082	0	0	0	0	0	16	0	0	0	0	8	0	9	0	0	0	0	0
8559f9cb516f70a5a3d35107da434b3d	0	0	0	0	0	0	0	0	0	0	0	0	28	0	0	0	13	0
bacd4aa057b1677c342e6883faafa703	0	0	0	0	0	0	0	0	0	0	0	0	9	0	0	14	0	18
c7c84003fa0a7ba0a8187c38b4e0099f	0	0	9	0	18	0	0	0	0	0	0	0	4	0	0	0	0	0
7ac8c5f62730831744de9881f6d3eb5e	5	0	7	0	16	0	0	0	0	0	0	0	0	0	5	0	0	4
32eb37689da06a75690f0299dffffa5d	0	0	0	0	0	0	0	0	0	0	0	0	0	0	0	0	0	0
6592e55f6ca45feeeea57c821880dff2	26	0	0	0	0	0	0	0	0	0	0	0	0	0	0	0	0	0
3b2fabf71c1784c77e93b13ff8074087	0	0	0	0	0	0	0	0	0	0	0	0	0	0	0	0	0	0
89b61e54555d5726f0bb729e2220c37e	0	0	0	0	0	0	0	0	0	0	0	0	0	0	0	0	0	0
006de5c99dc0d9ad4231798a224316d6	0	0	28	0	0	0	0	0	0	0	0	0	0	0	0	0	0	0
8541931a64c56510b7cb6133c3ee3cf8	0	41	0	0	0	0	0	0	0	0	0	0	0	0	0	0	0	0
cd267cf37c8af9f67be0d693a7eb2498	0	0	0	41	0	0	0	0	0	0	0	0	0	0	0	0	0	0
a8ca0dbffe992482e016c4bf4cde113f	0	0	0	0	35	6	0	0	0	0	0	0	0	0	0	0	0	0
feaaf817141e5bce23e8f182dd090e15	0	0	0	0	41	0	0	0	0	0	0	0	0	0	0	0	0	0
bb171706e30c56b8fb9b58a9bad31304	0	0	0	0	0	0	24	0	7	0	0	9	0	0	0	0	0	0
a02b5ccb61d1d766f417084c3ad8d9ba	0	0	0	0	0	0	8	11	0	21	0	0	0	0	0	0	0	0
48c8b8c9eef171f49d84b5f08d2a4bb4	0	0	0	16	0	0	14	0	0	0	0	0	0	0	0	0	0	0
fe10361584ec8776fbbe3aaf2f7a7777	0	0	0	0	0	0	0	40	0	0	0	0	0	0	0	0	0	0
76b03a5b406670e70cb4f10ed3c687ca	0	4	0	0	0	0	0	11	15	0	0	0	0	0	0	0	0	0
d9386b970f8e220ec9556bc0832c1703	0	0	0	0	24	0	0	0	16	0	0	0	0	0	0	0	0	0
eb2218d13231a563908d1f6a1c566724	0	0	0	0	0	0	0	0	0	24	0	0	0	0	0	0	0	0
5603df2bcd77c36eae991cecdf7d3345	0	0	0	7	0	15	0	0	0	0	18	0	0	0	0	0	0	0
f2f91e27abaf3092feb1bf10cf7de921	0	0	0	0	0	0	0	0	0	0	0	0	15	0	0	25	0	0
8cc94fb28d9a56a156cfac720aefd850	10	0	0	0	0	0	0	0	0	0	0	0	6	0	0	0	0	0
42bbe50a714f5fc74e4d0d138fd4452a	0	0	0	0	0	0	0	0	0	0	0	0	0	40	0	0	0	0
2e377807b7e9f9a979c88e938e00d9a9	0	0	0	0	23	0	0	0	0	0	0	0	0	5	0	0	0	12
10d8201d79b274f76289ebc33b242685	0	0	0	0	0	0	0	0	0	0	0	0	0	0	40	0	0	0
c793b50e653616f9ac293926077b3962	0	0	0	0	0	0	0	0	0	0	0	0	0	0	40	0	0	0
4acd6d9388b2eb5ddf4044577ab4d657	0	0	0	0	0	0	0	0	0	0	0	0	0	0	21	0	0	0
e2e44706a5b9fac31d5f8d496cd46a78	0	0	0	0	0	0	0	0	0	0	0	0	0	0	0	27	0	13
8e7950349b11bac73f6315e0f880254d	0	0	0	0	0	0	0	0	0	0	0	0	0	0	0	0	0	40
427f75a8d9c93c374131c7b94e9d45bc	0	0	0	0	0	0	0	0	0	0	0	0	0	0	0	0	0	40
3cf08df12cb9d9a8928a94dfecf703c9	0	0	0	0	0	0	0	0	0	0	0	0	0	0	0	0	0	0
6851b4f4e9cd807594954fb9f9c0a899	0	0	0	0	0	0	0	0	0	0	0	0	0	0	0	0	0	0
a264247122129f5a39c69bd758209471	0	0	0	0	0	18	0	0	0	0	0	0	0	0	0	0	0	0
53a328c009aed2d5b4406745e5f3f097	0	0	0	0	0	0	0	0	0	0	0	0	0	0	0	0	0	0
d89e2bd3705de5f7bcd9b6fce5d9fdfe	0	0	0	0	0	0	0	0	0	0	0	0	0	0	0	0	0	0
3c775972d63ccb350acd3a575696bd7c	0	0	0	0	0	0	0	0	0	0	0	0	0	0	0	0	0	0
d111bafe4e07caed3b4ef89c5207c78e	0	0	9	0	31	0	0	0	0	0	0	0	0	0	0	0	0	0
c84ccac2ec55db179c5731621db1af04	0	0	11	0	20	9	0	0	0	0	0	0	0	0	0	0	0	0
da1534fb8ba4d9c6031d149247de4b29	0	0	18	0	22	0	0	0	0	0	0	0	0	0	0	0	0	0
fff0a3e0628a454be8b992eef6f48547	0	0	0	0	40	0	0	0	0	0	0	0	0	0	0	0	0	0
1e301a1f174bdecbeca19fdf5df10617	0	0	0	0	0	40	0	0	0	0	0	0	0	0	0	0	0	0
4b3009e1aa4fed00793605f181d64589	0	0	0	0	0	0	7	4	0	0	3	0	0	3	0	0	7	0
d54e630f7da1a81bffe65945ff1ea3a0	0	0	0	0	0	0	0	39	0	0	0	0	0	0	0	0	0	0
9b99854884561c9240e0941bd56a93fe	0	0	0	0	0	0	0	39	0	0	0	0	0	0	0	0	0	0
91a5018f4658bc8f824f4f01c001f5ca	0	0	0	0	0	0	0	0	0	0	24	0	0	13	0	0	0	0
ac02f3478135d4760b2a8e8500425948	9	6	0	0	0	2	0	0	0	0	4	0	0	0	0	0	0	0
b5304def3693306f5840963a614de1a6	0	0	0	0	0	0	0	0	0	0	0	39	0	0	0	0	0	0
7ad901cc77e6a18d79fb444576e74bf7	0	0	0	0	0	0	0	0	0	0	0	0	4	11	0	5	3	0
014a2960bbb1cf5d2bab4fae6c6184b3	0	0	0	0	0	0	0	0	0	0	0	0	6	0	0	0	15	18
38958ffd18e34f9074fa172c47018149	0	0	0	0	0	0	0	0	0	0	0	0	0	10	0	0	21	0
63bab15763863be407d282409459d90e	0	0	0	0	0	0	0	0	0	0	0	0	0	6	8	0	8	17
57a8b11678a318aa5a9543c3fe857eee	0	0	0	0	0	0	0	0	0	0	0	0	0	9	0	14	5	0
b62d92118e6f5b920dc4d715a3572ed8	0	0	0	0	0	0	0	0	0	0	0	0	0	0	18	0	0	21
1c6947320036e778ee6a8abfb91065b4	0	0	0	0	0	0	0	0	0	0	0	0	0	0	0	0	39	0
f42f34dc557f7c4b3caf1eb34b35bebb	0	0	0	0	0	0	0	0	0	0	0	0	0	0	0	0	0	33
119f75c6356b78665b6b772ad0187e22	0	0	0	0	0	0	0	0	0	0	0	0	0	0	0	0	0	39
4e0a5bf2d79bba895d26496d2ac17f7e	0	0	0	0	0	0	0	0	0	0	0	0	0	0	0	0	0	39
e12e3a66e8ce1ef2bddcd13453505556	0	0	0	0	0	0	0	0	0	0	0	0	0	0	0	0	0	0
242392fd74765f9385734bdbb5ff653a	0	0	0	0	0	0	0	0	0	0	0	0	0	0	0	0	0	0
0744b13668c952e1883456b4d774a7e0	0	0	0	0	0	0	0	0	0	0	0	0	0	0	0	0	0	0
9ddaa1a6f0fe60978b70ce15fdea2ac1	0	0	26	0	0	0	0	0	0	0	0	0	0	0	0	0	0	0
1527370449d5325cf4a12e9c8737c773	0	0	0	0	0	0	0	0	0	0	0	0	0	0	0	0	0	0
1ff3578d8cf18d06b651a9aa050b7c51	0	10	0	0	0	0	0	0	0	0	0	0	0	0	0	0	0	0
da970137cb16a674decfc64294bbe5ea	12	0	0	10	17	0	0	0	0	0	0	0	0	0	0	0	0	0
62d02a6b3004f5e64dee5e50ff2512c0	0	39	0	0	0	0	0	0	0	0	0	0	0	0	0	0	0	0
19978f2b07dfa1498b29daf781e293bf	0	0	21	0	18	0	0	0	0	0	0	0	0	0	0	0	0	0
d896fb94eb8a5e828feaa1d3d4f5111d	0	0	0	39	0	0	0	0	0	0	0	0	0	0	0	0	0	0
c1c6c2cdfa12644e4e569fc34d7eb6d4	0	0	0	15	0	24	0	0	0	0	0	0	0	0	0	0	0	0
51fde53cee7ce4c77af255976aad591c	0	0	0	0	39	0	0	0	0	0	0	0	0	0	0	0	0	0
64ea8c476137061a6d739500b10a62bf	0	0	0	0	18	21	0	0	0	0	0	0	0	0	0	0	0	0
d800d30963b0725aeb8c9ba4fb1686b1	0	0	0	0	0	39	0	0	0	0	0	0	0	0	0	0	0	0
64177d9f7ba3018136c3d07dcdad62d3	0	0	0	0	0	39	0	0	0	0	0	0	0	0	0	0	0	0
8dd0db8cc19beba8327e7bfff90448b4	0	0	0	0	0	0	6	14	4	2	5	7	0	0	0	0	0	0
c8963f8476667a8547e9751e300c19c7	0	0	0	0	0	0	15	0	9	0	0	0	0	0	0	0	0	0
51f558414a97eb012e8e7715efde498b	0	0	13	0	0	0	6	0	0	0	0	19	0	0	0	0	0	0
8674aa3d8b8cc0c59cf3ce14d81f061c	0	0	0	0	0	0	0	38	0	0	0	0	0	0	0	0	0	0
909b37dc66ca4d7602b6bfddefbec912	0	0	0	0	0	0	0	12	0	0	0	0	0	0	0	0	26	0
02ebac5772e2f96d2ec5cbde19db5cad	0	0	35	0	0	0	0	3	0	0	0	0	0	0	0	0	0	0
2bc0a0d8259ae62cd4d6a3e6328644b4	0	0	0	0	0	0	0	0	22	0	0	0	0	0	0	0	0	0
6fd9a759700c646daa61dd40743a8853	0	0	0	0	4	0	0	0	0	22	0	0	0	0	0	0	0	0
608361780ba4dfb0cf39337229c22d73	0	0	0	0	0	0	0	0	0	38	0	0	0	0	0	0	0	0
e043eb1a95cbec08c8c713a7c465c929	0	0	0	0	0	0	0	0	0	0	38	0	0	0	0	0	0	0
714629a9da3bde73df6280d6ad97ec76	0	0	0	0	0	0	0	0	0	0	22	0	0	0	0	0	0	0
39977c54fe9091fa02816cbbd116cc15	0	0	0	0	0	0	0	0	0	0	38	0	0	0	0	0	0	0
cc2d27466143b8e6ce0dd981943a8528	0	0	0	0	15	9	0	0	0	0	0	14	0	0	0	0	0	0
ce7dc7a19d03f534da2a286ba2f904d3	0	2	0	0	21	0	0	0	0	0	0	8	0	0	0	0	0	0
4081aff723761d6fc6f388006d370261	0	0	12	0	0	0	0	0	0	0	0	19	0	0	0	0	0	0
add2a6ccb0a08c77279fb5230315d728	0	0	0	0	0	24	0	0	0	0	0	14	0	0	0	0	0	0
7f2c0ae7d16c3476e3faf72f80cbfb8d	0	0	0	0	0	0	0	0	0	0	0	22	0	0	0	0	0	0
822685bc28bee0855b544bf7486f2020	0	0	0	0	0	0	0	0	0	0	0	38	0	0	0	0	0	0
a8d0523695a5216f992c7ddc1b87224b	0	0	0	0	5	0	0	0	0	0	0	0	0	0	22	11	0	0
0c6c22759688ef2b8aaf35f193ce7346	0	0	0	0	0	0	0	0	0	0	0	0	0	0	0	8	13	17
b7d82ae9d17e8b3de3a89d17847aefb4	0	0	0	0	0	0	0	0	0	0	0	0	0	0	0	0	0	38
ac31832c8a545dbaadee72a067a29b72	0	0	0	0	0	0	0	0	0	0	0	0	0	0	0	0	0	0
49495a1cddf68fca21768f62fc508052	0	0	0	0	0	0	0	0	0	0	0	0	0	0	0	0	0	0
2a9ccb150659814c600410e8df6c3104	0	0	0	0	0	0	0	0	0	0	0	0	0	0	0	0	0	0
79f2821f46fe0fb73aec95cf6b29c48a	32	0	0	6	0	0	0	0	0	0	0	0	0	0	0	0	0	0
ce8906928372b70846eb6e42ddd78489	38	0	0	0	0	0	0	0	0	0	0	0	0	0	0	0	0	0
343d24a4df3fdb77ec29b944eb577007	38	0	0	0	0	0	0	0	0	0	0	0	0	0	0	0	0	0
7978b9693ffcee6a1894ba2d39ada29c	16	0	0	0	0	22	0	0	0	0	0	0	0	0	0	0	0	0
3fbadb6b1d42c93cb11722fb9dc2777f	0	25	0	13	0	0	0	0	0	0	0	0	0	0	0	0	0	0
b568034c98d2841ce9ce7fd02ba1d0db	0	38	0	0	0	0	0	0	0	0	0	0	0	0	0	0	0	0
e6953cdaecbf5b0d7953d229c5fe5654	0	0	38	0	0	0	0	0	0	0	0	0	0	0	0	0	0	0
d95c03d05f4277555c28070c2fb0b25e	0	0	38	0	0	0	0	0	0	0	0	0	0	0	0	0	0	0
f8b1197467c950aeda147af44ba87ff6	0	0	0	0	0	38	0	0	0	0	0	0	0	0	0	0	0	0
a1bcc9206b8b16fb9c96052856ad7108	0	0	0	0	14	0	8	0	0	0	0	6	0	0	0	0	0	0
f68ce08b35c7b8affd079b963f5219eb	0	0	0	0	0	0	0	37	0	0	0	0	0	0	0	0	0	0
a56db2a8cf9062cae3b85597a8c2cf91	0	9	0	4	0	0	0	0	2	3	8	0	0	0	0	0	2	0
e645a91bffc22e358f94a6627ed0a30e	0	0	0	0	0	0	0	0	37	0	0	0	0	0	0	0	0	0
198a965f99da5a441b36e22811921039	0	0	0	0	0	0	0	0	0	18	0	0	0	0	0	19	0	0
377135057ed39869804fc2f55f801965	0	0	0	0	0	19	0	0	0	18	0	0	0	0	0	0	0	0
32f94fbb1500a344d6fc4b9b3cafd66b	0	0	9	2	0	0	0	0	0	0	0	12	0	0	0	5	0	0
24fa72ef154198c5729ead3824e1093f	0	0	0	10	11	0	0	0	0	0	0	0	16	0	0	0	0	0
86fb7dbefa1ebf1ecd531d047ef1c9d5	0	0	0	0	0	0	0	0	0	0	0	0	0	37	0	0	0	0
5afce2e01aae2fcede7d551e5ffdc806	0	0	0	0	0	0	0	0	0	0	0	0	0	0	15	0	22	0
640efe0ed756c5dc237191ed9bea1948	0	0	0	0	0	0	0	0	0	0	0	0	0	0	0	37	0	0
05c93b4abaa29b0b4696fcc935f6c1eb	0	0	0	0	0	0	0	0	0	0	0	0	0	0	0	0	37	0
4ea5667013eacd531201c8b9d56160a4	0	0	0	0	0	0	0	0	0	0	0	0	0	0	0	0	0	37
c4cd8ff8511834895f0a8f8d71d5c65e	0	0	0	0	0	10	0	0	0	0	0	0	0	0	0	0	0	27
bc9d80e29cd486ab212c7e980073c347	0	0	0	0	0	0	0	0	0	0	0	0	0	0	0	0	0	0
16c0820222e8c12648a5a99b8dd6a375	0	0	0	0	17	0	0	0	0	0	0	0	0	0	0	0	0	0
1acd79c3c690a4d25354f9cd3bb1463d	0	0	0	0	0	0	0	0	0	0	0	0	0	0	0	0	0	0
a0d5c6027c42c1e6e4d2580d65f29720	0	0	0	0	31	0	0	0	0	0	0	0	0	0	0	0	0	0
9800c9edb19de53bd0220a5ecb7e393f	31	0	2	0	0	0	0	0	0	0	0	0	0	0	0	0	0	0
54cdb106f791e1bdd7b82cedc540b511	0	0	0	0	0	0	0	0	0	0	0	0	0	0	0	0	0	0
c939982c91915cde4bde967017a54e97	0	0	0	0	0	0	0	0	0	0	0	0	0	0	0	0	0	0
4d25892ae3773026fa88b50dfef39759	37	0	0	0	0	0	0	0	0	0	0	0	0	0	0	0	0	0
361e9c142cf5df29113d7f6d738a08ac	0	37	0	0	0	0	0	0	0	0	0	0	0	0	0	0	0	0
5821eb3afacc49062af547df6611e071	0	37	0	0	0	0	0	0	0	0	0	0	0	0	0	0	0	0
6011ff6699d1dee07366addb5e5e7d47	0	0	18	0	19	0	0	0	0	0	0	0	0	0	0	0	0	0
d69d7a4f0b061ada82661b72a461a1d2	0	0	0	37	0	0	0	0	0	0	0	0	0	0	0	0	0	0
62fbc4557ee43cfc1f67910ccd716f76	0	0	0	0	0	37	0	0	0	0	0	0	0	0	0	0	0	0
24d018b831133d518800f01defe4496d	0	0	0	0	0	0	9	21	0	0	0	0	0	0	0	0	0	0
a820231c19fbfb32582ad26d3eb9c5e1	0	0	0	0	0	0	0	17	19	0	0	0	0	0	0	0	0	0
32dcf7874a7084320bc443d9e05a821e	0	0	0	0	0	0	0	36	0	0	0	0	0	0	0	0	0	0
11cf92f4c094abc99ce5adc6b4cf569f	0	0	0	0	0	0	0	0	0	36	0	0	0	0	0	0	0	0
1fda0b6377a83fb9e52f2c8592354e75	0	23	0	0	0	0	0	0	0	13	0	0	0	0	0	0	0	0
04ba939795bf07e894abc0ab3c73eaee	0	0	0	0	8	0	0	0	0	5	0	0	0	0	0	11	0	12
e5d6d0967635a6a2506006e8e694b01b	0	0	0	0	0	0	0	0	0	0	36	0	0	0	0	0	0	0
761c6cd9ba19ba7365ed5a69d3f2bb3b	0	0	0	0	0	0	0	0	0	0	0	8	0	0	0	28	0	0
6b65f542fbf25634b16aefa80eac35a8	0	0	17	0	0	0	0	0	0	0	0	19	0	0	0	0	0	0
d2f1562d5af7ee958919e22e3a537e0a	0	0	0	0	0	0	0	0	0	0	0	0	9	0	0	0	0	0
d3cea3c00a5e86004f74a66ed4286794	0	0	0	19	0	0	0	0	0	0	0	0	0	17	0	0	0	0
6d4a3cf5b25c5058a22cede93b6869f1	0	0	0	0	0	0	0	0	0	0	0	0	0	0	36	0	0	0
bfbf2206b05cc24e992ab4ef81c06322	0	0	0	0	0	0	0	0	0	0	0	0	0	0	17	0	0	0
a6757e1310469ea91ac0a2a4ddc64ba2	0	0	0	16	0	0	0	0	0	0	0	0	0	0	7	0	13	0
cdcf1ab0a7be56107b31cb23f6ce78ee	0	0	0	0	0	15	0	0	0	0	0	0	0	0	0	13	0	8
4af45cca6abb389d0a8af371a5e4927e	0	0	0	0	0	0	0	0	0	0	0	0	0	0	0	9	0	13
7fa92b1001893a2c1303e08d5e67e89d	0	0	0	0	15	0	0	0	0	0	0	0	0	0	0	0	21	0
ecf0d30b333b95d7c7568e959f2cb5cf	0	0	0	0	0	0	0	0	0	0	0	0	0	0	0	0	0	36
595e5b2c89c6944a84c1dd169d510183	0	0	0	0	0	0	0	0	0	0	0	0	0	0	0	0	0	36
90746a5defef40a4b796e936a8c2634b	0	0	0	0	0	0	0	0	0	0	0	0	0	0	0	0	0	0
e75feb3082cd0b43f091c75812f08d96	0	0	0	0	0	0	0	0	0	0	0	0	0	0	0	0	0	0
c8533ac4efb6d9e532260ad655279d90	0	0	0	0	0	0	0	0	0	0	0	0	0	0	0	0	0	0
4e2386db149d53a3570ec02105e62f90	0	0	0	0	0	0	0	0	0	0	0	0	0	0	0	0	0	0
6a3a58f47a079c024e59e3d6546a5741	0	0	0	5	27	0	0	0	0	0	0	0	0	0	0	0	0	0
fed21a5d1cf62105130503bba5d2408b	0	0	0	0	0	0	0	0	0	0	0	0	0	0	0	0	0	0
644d6adbade571b2adfe9463dca51868	0	0	0	9	0	16	0	0	0	0	0	0	0	0	0	0	0	0
857252a24b56866672fa3b50ca754f31	0	0	0	0	26	0	0	0	0	0	0	0	0	0	0	0	0	0
7e24bb6a12a828e15f14b518e7fc8467	16	0	0	0	0	20	0	0	0	0	0	0	0	0	0	0	0	0
d51a15f6e0a3124747895d8dbe9f6259	36	0	0	0	0	0	0	0	0	0	0	0	0	0	0	0	0	0
ddf79ba7bd5f8bde0f164bbfb66c3ef8	36	0	0	0	0	0	0	0	0	0	0	0	0	0	0	0	0	0
3b1812abe5236fb75ceb3d1f85ed668f	0	36	0	0	0	0	0	0	0	0	0	0	0	0	0	0	0	0
d6abff7e0bb5d8647abf5a72dfe2c761	0	0	0	36	0	0	0	0	0	0	0	0	0	0	0	0	0	0
7264f365814b1066e406906fe2b7bbdf	0	0	0	36	0	0	0	0	0	0	0	0	0	0	0	0	0	0
9cb7d2efccc1a0c907103727964157ca	0	0	0	8	28	0	0	0	0	0	0	0	0	0	0	0	0	0
ff8c4ac1a8360fcdc99a8ec0bbe44c4a	0	0	0	0	36	0	0	0	0	0	0	0	0	0	0	0	0	0
8520cb1904da73bfec80db06d1b5bb63	0	0	0	0	36	0	0	0	0	0	0	0	0	0	0	0	0	0
dc63986b031d34b39e7030f23888cd49	0	0	0	0	36	0	0	0	0	0	0	0	0	0	0	0	0	0
6a71b1d9ef2282d5ab1a5fc5a326437e	0	0	0	0	0	36	0	0	0	0	0	0	0	0	0	0	0	0
c419ee65d72896e498c233bda115bec0	0	0	0	0	0	0	3	0	0	3	0	0	0	0	0	0	0	0
d1b5e58429a38b42eef6684797533661	0	0	0	0	0	0	13	0	0	0	0	0	0	22	0	0	0	0
8f0de293776a95c867a1e6adca237267	0	0	0	6	0	0	11	8	10	0	0	0	0	0	0	0	0	0
8d88b306a4f03b6260f9dd3d86fe91c0	0	0	0	0	0	0	0	13	0	0	22	0	0	0	0	0	0	0
ffbc79534737995e2c26b1569e2ba045	12	0	0	0	0	0	0	0	0	0	0	0	10	6	0	0	4	0
2a94b42b5fdd2648b0bbbe9a13b0d460	0	0	0	0	0	0	0	0	0	0	0	0	35	0	0	0	0	0
91c8f6e4877c26c913197cd124972791	0	0	0	0	0	0	0	0	0	0	0	0	15	0	0	0	6	0
438f918983ac31188f8f0c46381535be	0	0	0	0	0	0	0	0	0	0	0	0	0	23	0	12	0	0
47d7219d6fae4c22d8ee79ebc7ca3ded	0	0	0	7	0	0	0	0	0	0	0	0	0	2	0	0	0	24
39633c942966c1d8e6c6b2d92d64d1a4	22	0	0	0	0	0	0	0	0	0	0	0	0	0	13	0	0	0
d987dbe5dbda41746504e32f6e81b8be	0	0	0	0	0	31	0	0	0	0	0	0	0	0	4	0	0	0
96f060cf1f14ba750df101b5f1e3d075	0	0	0	0	27	0	0	0	0	0	0	0	0	0	0	8	0	0
ce733e43a40cec4e57795a5a2f1e1f82	15	0	10	0	0	0	0	0	0	0	0	0	0	0	0	0	10	0
24b5a23eff382896f75164a1a88d5cac	0	0	19	0	0	0	0	0	0	0	0	0	0	0	0	0	0	9
1280b5b710756bdc9675727aa31ecf55	0	0	0	0	0	0	0	0	0	0	0	0	0	0	0	0	0	35
dc6dad86fda5e2b6f74b195163264874	0	0	0	0	0	0	0	0	0	0	0	0	0	0	0	0	0	0
aa120bc2ce0b39913298f887e15be9c9	0	0	0	0	0	0	0	0	0	0	0	0	0	0	0	0	0	0
5970777f97fbb016d2e30a6c5293d17b	17	0	0	0	0	0	0	0	0	0	0	0	0	0	0	0	0	0
9e8e2bf80dfbbecde32cbc76c6410e5e	0	0	0	0	0	0	0	0	0	0	0	0	0	0	0	0	0	0
6ac469a4e0bea3d54db1f077097c0e09	0	0	0	0	0	0	0	0	0	0	0	0	0	0	0	0	0	0
95aae3244055e4075e0b253714cdca9f	0	0	0	0	0	0	0	0	0	0	0	0	0	0	0	0	0	0
092190655740377cc185e5b9aad31b1e	0	0	0	0	0	0	0	0	0	0	0	0	0	0	0	0	0	0
39376ae8d3cb3023e11972d511f33dfc	0	0	0	0	0	0	0	0	0	0	0	0	0	0	0	0	0	0
707dc63aeaac9551d295325bab15e4f4	0	0	0	0	0	0	0	0	0	0	0	0	0	0	0	0	0	0
cbea0a977bd61f175d9355dc15adfa5f	35	0	0	0	0	0	0	0	0	0	0	0	0	0	0	0	0	0
df2c2b1fb5bab69d734b1cc6244e4123	35	0	0	0	0	0	0	0	0	0	0	0	0	0	0	0	0	0
1df9433cdad7608c777ecf690073cec2	35	0	0	0	0	0	0	0	0	0	0	0	0	0	0	0	0	0
fd354e4488f60ba736f3b98dcfe26bf3	0	35	0	0	0	0	0	0	0	0	0	0	0	0	0	0	0	0
f365be5bf43717d8ad707da75fe90d62	0	35	0	0	0	0	0	0	0	0	0	0	0	0	0	0	0	0
cfed9d72b0f0877bc3000a0b623717ad	0	0	21	0	14	0	0	0	0	0	0	0	0	0	0	0	0	0
bfa5f60ca34f8bd08e3d0d12f6d1adb2	0	0	0	35	0	0	0	0	0	0	0	0	0	0	0	0	0	0
99b84b53f135b901f4940d0e5eea552c	0	0	0	0	27	8	0	0	0	0	0	0	0	0	0	0	0	0
45859eac04c25cf43557f4180754eb2d	0	0	0	0	0	35	0	0	0	0	0	0	0	0	0	0	0	0
96a9357c426fabb48c4f90296908fccb	0	0	0	0	0	0	31	3	0	0	0	0	0	0	0	0	0	0
44af69252ef1262ae09950414ea7bceb	0	0	0	0	0	0	34	0	0	0	0	0	0	0	0	0	0	0
75dfb572a9a5e21dba694d306ac96f5c	0	0	0	0	17	0	6	0	0	0	0	0	0	0	0	0	0	2
a373d7bae015c12ce145a54872026fcb	0	0	14	0	5	0	9	0	0	6	0	0	0	0	0	0	0	0
cc69c37c8dba3c02426e709173bb1b8d	0	0	0	0	0	0	15	0	0	19	0	0	0	0	0	0	0	0
3c70809dca972a1645ad40e7fe2c57ad	0	0	0	0	0	0	0	34	0	0	0	0	0	0	0	0	0	0
a8052a3fac9ed2f1e29eb93d3ad933fe	0	0	0	0	0	0	0	34	0	0	0	0	0	0	0	0	0	0
cd94d6fa9c765315c18388cca808365f	7	0	0	0	0	0	0	0	16	0	0	0	0	0	0	0	0	0
3adcb170602cd7fc359b75bf7c7f71a7	10	10	2	0	0	0	0	0	2	0	0	0	0	0	0	0	0	0
d18699273291ad49ab7bb9fd3659f171	0	0	0	0	0	0	0	0	16	0	0	0	0	0	0	0	0	0
0806641a15c895c0fc1874b2e0f7b1eb	0	0	0	0	0	0	0	0	0	24	0	0	0	0	0	10	0	0
d114b0835991a422fd03d6dea7a6a618	0	0	0	0	0	0	0	0	0	0	0	34	0	0	0	0	0	0
5f250b5fa01134ff0276b905f8d1155a	0	0	0	0	0	12	0	0	0	0	0	22	0	0	0	0	0	0
fa848745f5a5b79f8416725b7c88c720	0	0	0	0	0	0	0	0	0	0	0	0	34	0	0	0	0	0
a1e4d4ad80b1f4facd8563a5a0807769	0	0	0	3	0	3	0	0	0	0	0	0	8	0	0	7	4	9
1be69044750d9c47368dcb7d0fe1acc9	0	0	0	0	0	9	0	0	0	0	0	0	16	0	0	0	9	0
32eccfed2dfd1f68ac1b706f768fe5b9	0	0	0	9	0	10	0	0	0	0	0	0	0	0	0	9	0	0
bd4c5b7cd3c4ef2b54b9f61810459908	0	0	14	0	0	0	0	0	0	0	0	0	0	0	0	7	3	0
526e439f4c400576ff7d3c992b3351d0	0	0	0	0	0	18	0	0	0	0	0	0	0	0	0	16	0	0
f54da2fbe6148eebf5f2e8891223b3ca	0	0	11	0	17	0	0	0	0	0	0	0	0	0	0	6	0	0
0d71d9319004b9bf77b3e14ed1f94493	0	0	0	0	0	0	0	0	0	0	0	0	0	0	0	0	0	34
b7b68a0528943d5f2e3616f599d94208	0	0	4	12	0	0	0	0	0	0	0	0	0	0	0	0	0	18
be87804354d3a01ad64efe6cfe85d99f	0	0	10	0	0	0	0	0	0	0	0	0	0	0	0	0	0	13
65d0f4732d0841ed0f5f8a716166a52c	0	0	0	0	0	0	0	0	0	0	0	0	0	0	0	0	0	0
bdba13eda2725177537e6b8c80c74993	0	0	0	0	0	0	0	0	0	0	0	0	0	0	0	0	0	0
a63888feb73d7878ff03fefab97a51d6	0	0	11	13	0	0	0	0	0	0	0	0	0	0	0	0	0	0
423989d8d5cdb1e49b5a891efe2dec20	0	0	0	0	0	0	0	0	0	0	0	0	0	0	0	0	0	0
05afd04b6bfe2644aad88ac1cb9f49b1	12	0	0	11	0	4	0	0	0	0	0	0	0	0	0	0	0	0
64a95a1cac2d1206a22f8b7a545a113a	0	0	0	0	0	0	0	0	0	0	0	0	0	0	0	0	0	0
b39a21d43d8ccb35bf5a30de57404068	0	0	0	0	0	0	0	0	0	0	0	0	0	0	0	0	0	0
807db3b30f38bf26df370452b993fc17	0	0	0	0	0	0	0	0	0	0	0	0	0	0	0	0	0	0
74a0647b31f3e4175b958eca8bb8db3f	0	0	0	0	0	0	0	0	0	0	0	0	0	0	0	0	0	0
0e746effb541f5124445820a569fb4bf	5	29	0	0	0	0	0	0	0	0	0	0	0	0	0	0	0	0
55e451bace0689a12cd98551bdfb4235	0	34	0	0	0	0	0	0	0	0	0	0	0	0	0	0	0	0
fcf156e0f813cde5dab43ad8683af293	0	0	17	17	0	0	0	0	0	0	0	0	0	0	0	0	0	0
c549cb779df53b6cf7808ddcaf681a7b	0	0	21	0	13	0	0	0	0	0	0	0	0	0	0	0	0	0
1b9cc2c5ed1c166c85c32d11e7f844d7	0	0	0	34	0	0	0	0	0	0	0	0	0	0	0	0	0	0
55c3344ea6b8921b3aaaae11bac474c6	0	0	0	34	0	0	0	0	0	0	0	0	0	0	0	0	0	0
9156d56993b7066c96446e713da8e492	0	0	0	34	0	0	0	0	0	0	0	0	0	0	0	0	0	0
7faf03d4fee73206c0aae6f6922532db	0	0	0	0	34	0	0	0	0	0	0	0	0	0	0	0	0	0
5ec8c1c799b97862d27d1939e86cb023	0	0	0	0	0	0	15	0	0	0	0	0	0	10	0	8	0	0
457f10beef629d26b8a7a51fe855b4c9	0	0	0	0	0	0	7	8	0	2	4	0	0	4	0	3	5	0
b921f7a91fc0809f66f6c23fe843f067	0	0	0	0	0	12	7	0	0	14	0	0	0	0	0	0	0	0
1cbecd7942deeafc2cdacd816cf4da81	0	0	0	0	0	0	31	0	0	0	0	0	0	0	0	0	0	0
af2d2e5858f882dcaca5337e38b7aed1	0	0	0	0	0	0	16	0	0	0	0	0	0	0	0	0	0	0
e58e2f8137fe7068f3797f19d89641f7	0	0	0	0	0	0	33	0	0	0	0	0	0	0	0	0	0	0
7765f4e9f20222a349639d12ae8de6be	0	0	0	0	0	0	0	22	0	0	0	0	8	0	0	0	0	0
4accde2aa9d05464903b43d86a8b4290	0	0	0	0	0	0	0	33	0	0	0	0	0	0	0	0	0	0
4e93beb9cb588c84da5cce2f1bfa1e94	0	0	0	0	0	0	0	10	0	0	0	0	0	0	0	0	0	0
19cb11b9b1c26ea3c712911f2dd79aa4	0	0	0	0	0	0	0	17	0	0	0	0	16	0	0	0	0	0
a437001f41fcebf490a877dfcf5702eb	0	0	0	0	0	0	0	0	13	0	0	20	0	0	0	0	0	0
4abfc8c647c35d773f92e5416ccd9c4f	0	0	0	0	0	0	0	0	11	0	0	22	0	0	0	0	0	0
9c37993717faafbce61262f99fdc83d5	0	10	0	0	0	0	0	0	15	0	0	0	0	0	0	0	0	0
b1309aab95be46a277d830fb280143fc	0	0	0	0	0	0	0	0	0	33	0	0	0	0	0	0	0	0
6e7078fe87c9fd8aa5bb04a2ded8887d	0	0	0	0	0	0	0	0	0	0	33	0	0	0	0	0	0	0
45a214a667accd26585008fe4064e910	0	0	0	0	11	0	0	0	0	0	0	22	0	0	0	0	0	0
28dd2433249299f7d00aaf7fbbbfb584	0	0	0	0	12	0	0	0	0	0	0	5	0	0	0	0	0	0
419421a2c49a58cbe24fc461a496317a	0	0	0	0	19	0	0	0	0	0	0	0	3	0	0	7	0	0
4b094fb9b1b31dbe77d9603036405390	0	0	0	0	0	0	0	0	0	0	0	0	3	0	0	0	0	0
64c5005c0991f93ba6155a9c4fe9c578	0	0	0	0	0	0	0	0	0	0	0	0	33	0	0	0	0	0
68b7fa14dacdde006c74be0931f9cb7b	0	0	0	0	0	0	0	0	0	0	0	0	0	15	0	0	0	18
3bcc1b7ab3f8b1368323040fb9bb9ec8	0	0	0	0	0	0	0	0	0	0	0	0	0	11	22	0	0	0
fd59c350e63fe8ed1f7a57f6256e9a67	4	0	0	0	0	0	0	0	0	0	0	0	0	0	7	0	0	22
b0360b32f913835b6df94a7e48872cc9	0	0	0	0	0	0	0	0	0	0	0	0	0	0	0	0	18	0
2877cc8bb1f10879ad386f47f2c4b0ad	0	0	0	0	0	0	0	0	0	0	0	0	0	0	0	0	33	0
b15c41edb71f16a944b2c821871d361b	0	0	0	0	0	0	0	0	0	0	0	0	0	0	0	0	9	0
7732fbb5e08eb2ef89a8ea83893e7ab5	0	0	0	0	0	0	0	0	0	0	0	0	0	0	0	0	33	0
65cb09f6d2989ddcb19b6ea2e7073468	0	0	0	0	0	0	0	0	0	0	0	0	0	0	0	0	0	33
a7861f37027261307bf3dc93c34cfa1f	0	0	0	0	0	0	0	0	0	0	0	0	0	0	0	0	0	33
093d7847f33cda5d4783dbd3bf026a23	0	0	14	0	0	0	0	0	0	0	0	0	0	0	0	0	0	19
887b7fce2029ccdc01703edc1649cd18	0	0	0	0	0	0	0	0	0	0	0	0	0	0	0	0	0	33
c4654a5d529d802561c9d753d1ddef3e	0	0	0	18	0	0	0	0	0	0	0	0	0	0	0	0	0	15
402b23cfaedfc07db444f0d26b268719	0	0	15	0	0	0	0	0	0	0	0	0	0	0	0	0	0	0
6ff000d793255e79eb0e3273df9f3a1c	0	0	0	0	0	0	0	0	0	0	0	0	0	0	0	0	0	0
1c24eccfa60bbe5cfb90510ee8a6b737	0	0	0	0	0	18	0	0	0	0	0	0	0	0	0	0	0	0
7c5e5a5d431435c650e6d428e0596d08	0	0	0	0	0	14	0	0	0	0	0	0	0	0	0	0	0	0
63862e60eb23be58e3ea52f390bf7721	0	0	0	0	0	0	0	0	0	0	0	0	0	0	0	0	0	0
8c3ad7f78438a43a597b26922c5ce83b	33	0	0	0	0	0	0	0	0	0	0	0	0	0	0	0	0	0
0be96b36651cd87c8130f6e631143a5a	0	33	0	0	0	0	0	0	0	0	0	0	0	0	0	0	0	0
e7508f5ca898a246f7d37b969b9ef1da	0	0	0	0	33	0	0	0	0	0	0	0	0	0	0	0	0	0
b5316ba396cd8ef3d8f788766dba7795	0	0	0	0	33	0	0	0	0	0	0	0	0	0	0	0	0	0
c7273479eae6a07f7c08677bdc6ed462	0	0	0	0	33	0	0	0	0	0	0	0	0	0	0	0	0	0
43dd1588b1cb1e309afafc78c19d5718	0	0	0	0	0	6	14	0	0	0	4	0	0	0	0	0	0	0
7b86d3129fed851ceaee99a31896b89d	0	0	4	0	7	0	10	0	0	0	0	0	0	0	0	0	0	0
025fc105590440a885e3aaf5a2ecd52b	0	0	0	0	0	0	0	21	0	0	0	0	0	11	0	0	0	0
8e18af4e3418b3e4996d6f5177a983b1	0	0	0	0	0	0	0	32	0	0	0	0	0	0	0	0	0	0
3c679290373fc3e3dad8b85bf47c72da	0	0	0	0	6	0	0	0	21	5	0	0	0	0	0	0	0	0
0f6d46c70548d4ce709802b6e3162f6f	0	0	5	0	3	2	0	0	8	0	3	0	6	5	0	0	0	0
fd9342afe9c23a87859bd0ece5467237	0	0	0	0	0	0	0	0	0	8	0	0	0	0	0	0	0	0
27986964e87743c5fcfe7063bc2ba834	0	0	0	0	0	0	0	0	0	11	0	21	0	0	0	0	0	0
8bc882c3069e5737c67e22eb58a90c9a	0	0	0	0	0	0	0	0	0	32	0	0	0	0	0	0	0	0
df6ce82a8acd4b91b58e548282dbaba6	0	0	0	0	0	0	0	0	0	32	0	0	0	0	0	0	0	0
cefc558cc6c40f45f091d0def537fb56	0	0	0	0	6	0	0	0	0	0	0	26	0	0	0	0	0	0
027a14195b0b809da85358f41344d2be	0	0	0	0	0	0	0	0	0	0	0	10	0	0	0	0	0	0
232284a0d10e8baa8513a174c6bb518d	0	0	0	6	21	0	0	0	0	0	0	5	0	0	0	0	0	0
800ed7547ff859c490f6bed49a30e7f7	0	0	0	0	8	0	0	0	0	0	0	24	0	0	0	0	0	0
8cd0c948e82ad91a7f6fbe92eba5a0ff	0	0	0	0	0	0	0	0	0	0	0	32	0	0	0	0	0	0
8144f5323b7f9ff980ff794230e0eddc	0	0	0	0	0	0	0	0	0	0	0	0	11	0	0	0	0	0
23f492fdf2e973d7ba54c946faa68f42	0	0	0	0	0	0	0	0	0	0	0	0	0	9	0	0	0	23
3c127f6d3c5105aecf1dbce5d1d7c8ea	0	0	0	0	0	0	0	0	0	0	0	0	0	0	11	0	21	0
98db40b2158020b042dd04b25c226fcf	0	0	0	0	0	0	0	0	0	0	0	0	0	0	0	8	24	0
5f94f6e8faf0d62223d53f8451f584c4	0	0	0	0	0	0	0	0	0	0	0	0	0	0	0	0	32	0
f1da8a78acb45246b365139749286064	0	0	0	0	0	13	0	0	0	0	0	0	0	0	0	0	19	0
3cc03b86bbd6b9bc2144c700ff00962e	0	0	0	0	0	0	0	0	0	0	0	0	0	0	0	0	0	16
95c71341db943ee7ec877fff4b1588d1	0	0	0	0	19	0	0	0	0	0	0	0	0	0	0	0	0	13
47968b0abd746a67c1fef860a1c1875a	0	0	0	0	0	0	0	0	0	0	0	0	0	0	0	0	0	32
70c6a9bf541809b827ebb0f0d549882c	0	0	0	0	0	0	0	0	0	0	0	0	0	0	0	0	0	32
3b90f0aba04cf4ae4b4c03350c43e3f0	0	0	0	0	0	0	0	0	0	0	0	0	0	0	0	0	0	32
0a8551519ab5bfc3f73c6b83c45fede4	0	0	0	0	0	0	0	0	0	0	0	0	0	0	0	0	0	0
e2c2721d28058e0fcae550bf19289647	0	0	0	0	0	0	0	0	0	0	0	0	0	0	0	0	0	0
59ca7888927c0cca2f0b7c9b3bfc8cc2	0	0	0	0	0	0	0	0	0	0	0	0	0	0	0	0	0	0
39933dfce1801bf03e70a687ff8d19d2	0	0	0	0	0	0	0	0	0	0	0	0	0	0	0	0	0	0
2362db1645d1e166fca9eca05c7aaf7b	0	0	0	0	0	0	0	0	0	0	0	0	0	0	0	0	0	0
7c17e5e65e04b6e68496365c7a71ad84	0	0	0	0	0	0	0	0	0	0	0	0	0	0	0	0	0	0
048facab23d36d849c9f6ec347802acc	9	0	0	0	0	10	0	0	0	0	0	0	0	0	0	0	0	0
18a4f360b54b84589e34cc4b21a7e767	0	0	0	0	0	0	0	0	0	0	0	0	0	0	0	0	0	0
b0f2d1f9c9d5501548b65454fc6193d3	3	19	6	0	0	0	0	0	0	0	0	0	0	0	0	0	0	0
be3b1236a6be1baa7ba67ae3f5496ba4	32	0	0	0	0	0	0	0	0	0	0	0	0	0	0	0	0	0
b8a985680680beda7f30253691ef5e53	0	32	0	0	0	0	0	0	0	0	0	0	0	0	0	0	0	0
05b5bf538a1dc409c83c5a569b6d4c72	0	32	0	0	0	0	0	0	0	0	0	0	0	0	0	0	0	0
31b144e65482856dac8df19c51a69eeb	0	32	0	0	0	0	0	0	0	0	0	0	0	0	0	0	0	0
ffbf5c9991d72a4ac04cd37dc6fa8552	0	0	0	32	0	0	0	0	0	0	0	0	0	0	0	0	0	0
012fa29248f49a8ab8e1da734cf9cf37	0	0	0	32	0	0	0	0	0	0	0	0	0	0	0	0	0	0
ca718e6e69e035aa56270267ca5de946	0	0	0	0	0	4	0	8	0	8	0	0	0	0	0	0	0	11
63a970de0fe291edffb9f4c9dcd146c0	0	0	0	0	0	0	0	31	0	0	0	0	0	0	0	0	0	0
7949277d6ed63ac3f56cfe5688e38955	0	0	0	0	0	0	0	0	14	0	0	0	0	0	0	0	0	0
7f3ba8285bb59d475dce5ca873aed2b5	0	0	0	0	0	0	0	0	3	0	0	0	0	0	0	0	0	0
6e7535c2e07f17e645c9209f8e12b4f5	0	0	0	0	0	0	0	0	0	31	0	0	0	0	0	0	0	0
3de19df70e2274969f8d7c9609983e96	0	0	0	0	0	21	0	0	0	10	0	0	0	0	0	0	0	0
2cfda29fa28433eca8b4e1cdfadcf37e	0	21	0	0	0	0	0	0	0	10	0	0	0	0	0	0	0	0
39db63621d297893b54d37a86a4318df	0	0	0	0	0	0	0	0	0	0	0	31	0	0	0	0	0	0
062602ded64fc67f04e061fa0b8f83ac	0	0	0	0	0	0	0	0	0	0	0	14	0	0	0	0	0	0
ab2cd1e0879b09a8fc15bd188a4067ae	0	0	0	0	0	0	0	0	0	0	0	12	0	0	0	0	0	0
c443da916e3145d4e29e6f6e0de88221	0	0	0	0	0	0	0	0	0	0	0	10	0	0	0	0	0	0
5f301549882ca04469e22c64ec8f55ec	0	0	0	0	0	0	0	0	0	0	0	0	17	0	0	0	0	14
40ffbe0c87a272149b37b2f50e81cb2f	0	0	20	0	0	0	0	0	0	0	0	0	11	0	0	0	0	0
593629cb5b2b2a53f8f2f5b3259a535c	0	0	0	0	0	0	0	0	0	0	0	0	0	13	0	0	0	3
15627daeaa12ef98fbc1fad4cd431f2e	0	0	0	0	0	0	0	0	0	0	0	0	0	0	31	0	0	0
a253cc178a364850440af58fb9d7529f	0	0	0	0	0	0	0	0	0	0	0	0	0	0	0	14	17	0
130e63dba3af4eabdb29c8a43c2f684a	0	0	0	0	0	0	0	0	0	0	0	0	0	0	0	0	31	0
de5aef62cf16c5585cc6a3db4d09e97d	0	0	0	0	0	0	0	0	0	0	0	0	0	0	0	0	0	0
03605072fd09b83f4be2c43b3aed033f	0	0	0	0	0	0	0	0	0	0	0	0	0	0	0	0	0	0
153cc8d35158785507cbdd72b30b6c57	0	0	0	0	0	0	0	0	0	0	0	0	0	0	0	0	0	0
c60cfbb3fd3f566d2eb7fdce2a03e8aa	0	0	0	0	0	0	0	0	0	0	0	0	0	0	0	0	0	0
a8442da6d2755cfb7b9ccac0e09aac89	0	0	0	0	0	0	0	0	0	0	0	0	0	0	0	0	0	0
1fc51c0e3f0ac920de52b005457e27ca	0	0	0	0	0	0	0	0	0	0	0	0	0	0	0	0	0	0
ff05d73b3f1d714f3fdd7f4f01b78d9b	31	0	0	0	0	0	0	0	0	0	0	0	0	0	0	0	0	0
16a53df6cb70e478aa853b550e1d7411	31	0	0	0	0	0	0	0	0	0	0	0	0	0	0	0	0	0
ea22edd04a9e6436e8d20643d049747a	9	0	22	0	0	0	0	0	0	0	0	0	0	0	0	0	0	0
89a6713d44469ad9958b643b6e97aa2e	0	31	0	0	0	0	0	0	0	0	0	0	0	0	0	0	0	0
91e8e5881f661e84d2ca7c652166f785	0	16	6	0	9	0	0	0	0	0	0	0	0	0	0	0	0	0
bb64c87f49b4f06d7972e0f3c8241f5d	0	31	0	0	0	0	0	0	0	0	0	0	0	0	0	0	0	0
0b8f06ecf11125cdf72fb51b599e9248	0	0	31	0	0	0	0	0	0	0	0	0	0	0	0	0	0	0
021e8084f75c0f73bade99faf20db44f	0	0	31	0	0	0	0	0	0	0	0	0	0	0	0	0	0	0
9795ffc91d41c5ba75016c0031f5c100	0	0	0	31	0	0	0	0	0	0	0	0	0	0	0	0	0	0
ea70c2253170e42fbd97c5879e92fdcd	0	0	0	0	31	0	0	0	0	0	0	0	0	0	0	0	0	0
977289074f78a8c63e7843133a60de9f	0	0	0	0	31	0	0	0	0	0	0	0	0	0	0	0	0	0
15dd9fd942ab16e772b4ffa00d6f77ec	0	0	0	0	31	0	0	0	0	0	0	0	0	0	0	0	0	0
f35a5e31ed6be1f8576cba1289ab5f44	0	0	0	0	0	31	0	0	0	0	0	0	0	0	0	0	0	0
f4fc480924c0ad585ed2e109e82a1df7	0	0	0	0	0	0	30	0	0	0	0	0	0	0	0	0	0	0
abd0ba152fe8fa3809b2b6129a514118	0	0	0	0	0	0	30	0	0	0	0	0	0	0	0	0	0	0
527816eb4da13e428bea93f4286875eb	0	0	0	0	0	0	7	0	0	16	0	7	0	0	0	0	0	0
b0d9ff244da55144ea772e041751547f	0	0	0	0	0	3	0	13	0	0	0	0	3	0	0	0	0	0
5f63638c07b2233cb391b3e9065183a1	0	0	0	0	0	0	0	30	0	0	0	0	0	0	0	0	0	0
24d62501c75cb980dbe53935354f57a3	0	0	0	0	0	0	0	30	0	0	0	0	0	0	0	0	0	0
73c53d63c618392f2b04c5efa24b7af3	25	0	0	0	0	0	0	5	0	0	0	0	0	0	0	0	0	0
874bc864d22904ddb81879ef4011d0e4	0	0	9	0	0	0	0	0	9	9	0	0	0	0	0	0	0	0
cfb9cf2e632b528870e31c0f1cc187aa	0	0	0	0	0	0	0	0	30	0	0	0	0	0	0	0	0	0
64038f837538c9d04aed5cca01af5d3a	0	0	0	0	0	0	0	0	12	18	0	0	0	0	0	0	0	0
4270caeef8a2076bf58b749c0f92c84b	0	0	0	0	0	0	0	0	7	0	0	0	0	0	0	0	0	0
95571aeab8576e6e276c085dc11dccb3	0	0	0	0	17	0	0	0	0	6	0	0	0	0	0	7	0	0
a6e86a7d10bceb14b1e3cd2ce343cd64	0	0	0	0	0	0	0	0	0	0	2	0	0	0	3	0	6	0
17f60f66b298f0b52c9feb00c7bae098	0	0	8	0	0	5	0	0	0	0	0	13	0	0	0	0	0	4
9732eb88b6ef893e458c41fc432b51ec	0	0	0	0	0	0	0	0	0	0	0	3	0	0	0	0	0	6
1950985a8ed3515ab883bd30e04f5173	0	0	0	0	14	0	0	0	0	0	0	16	0	0	0	0	0	0
0cb1e92513f4bcea389f466b4eafd0e3	0	0	0	0	0	10	0	0	0	0	0	15	0	0	0	5	0	0
8f2504e173be2dcba455acee2184ca25	0	0	0	0	0	0	0	0	0	0	0	30	0	0	0	0	0	0
e01487c77f88334fd4e57a66e92f72dd	0	0	0	0	0	0	0	0	0	0	0	30	0	0	0	0	0	0
8af9e8065c305b43c373a2bf63958ba5	0	0	0	0	0	0	0	0	0	0	0	0	30	0	0	0	0	0
00fff40b5e73dc06ff782a0973794221	0	0	0	0	20	0	0	0	0	0	0	0	10	0	0	0	0	0
b3b29ded0ea36ae89002b9a0cc9d99e1	0	0	0	0	0	0	0	0	0	0	0	0	30	0	0	0	0	0
a9946ae1a9fc5c23bd9a9d5f0d3f82b9	0	0	0	13	0	0	0	0	0	0	0	0	0	0	6	0	0	0
6bf4f1f664b2601663fa32cd146a8ab5	0	0	0	0	0	0	0	0	0	0	0	0	0	0	0	30	0	0
223217a350ce94515daf7262e1e9cc71	0	0	0	0	0	0	0	0	0	0	0	0	0	0	0	0	30	0
a55c957b5532c47dfee9018010bd08f1	0	0	0	0	0	0	0	0	0	0	0	0	0	0	0	0	0	30
83d48886f9aabaa450df611e2fea7b86	0	0	0	0	0	0	0	0	0	0	0	0	0	0	0	0	0	30
51c54943c6d466bc6e865a2c2340a64c	0	0	0	0	0	0	0	0	0	0	0	0	0	0	0	0	0	0
43145434cb11ba55d6e7ff7042ef8b5b	0	0	0	0	0	0	0	0	0	0	0	0	0	0	0	0	0	0
7dff54c157ba886100962407f0cf7ff5	0	0	0	0	0	0	0	0	0	0	0	0	0	0	0	0	0	0
c9a5ff6220431e6715cf8c101895cb16	0	0	0	0	0	0	0	0	0	0	0	0	0	0	0	0	0	0
98ca62d32accab667ba2eb79763a6960	0	0	5	0	0	0	0	0	0	0	0	0	0	0	0	0	0	0
2e8e3ee8c7db09134e9686fc88b7e050	0	0	0	0	0	0	0	0	0	0	0	0	0	0	0	0	0	0
e3f9e7a28ad2fefe89e380845c6d072f	0	0	0	0	0	0	0	0	0	0	0	0	0	0	0	0	0	0
961601a14319421085c4bc449353d68d	0	0	0	0	0	0	0	0	0	0	0	0	0	0	0	0	0	0
1160c357363b93b644852e857b8b4cda	0	0	0	0	0	0	0	0	0	0	0	0	0	0	0	0	0	0
8a506321bf9b00c7d9504b8973809ff2	0	0	0	0	0	0	0	0	0	0	0	0	0	0	0	0	0	0
d608a8f799fb71d023cca6e68be85cbd	30	0	0	0	0	0	0	0	0	0	0	0	0	0	0	0	0	0
6daf53dc8860f0e5426ff98e8c709ecf	30	0	0	0	0	0	0	0	0	0	0	0	0	0	0	0	0	0
66ed7566e75177a9d05cb560b0215451	0	30	0	0	0	0	0	0	0	0	0	0	0	0	0	0	0	0
daae0b48b1aa7b4e68c3e0f8d40d55e9	0	30	0	0	0	0	0	0	0	0	0	0	0	0	0	0	0	0
710c2cbac55e2edae669a8c3f8b443d4	0	0	30	0	0	0	0	0	0	0	0	0	0	0	0	0	0	0
dadffc3e1830b63103e482ad1310fa59	0	0	30	0	0	0	0	0	0	0	0	0	0	0	0	0	0	0
f18bb275b50b99bf2938cd57b18cf76f	0	0	0	30	0	0	0	0	0	0	0	0	0	0	0	0	0	0
9034cd3df8068c5c5d9601858ff39d29	0	0	0	30	0	0	0	0	0	0	0	0	0	0	0	0	0	0
56092598b5929258154579636eb367c2	0	0	0	0	30	0	0	0	0	0	0	0	0	0	0	0	0	0
6e0e1d134aaf412d7774d0aed2607841	0	0	0	0	30	0	0	0	0	0	0	0	0	0	0	0	0	0
d7e519117c330e4abecadd8367562bd0	0	0	0	0	30	0	0	0	0	0	0	0	0	0	0	0	0	0
ec90eb0dd464889d14931ecb9589af10	0	0	0	0	0	30	0	0	0	0	0	0	0	0	0	0	0	0
dc3625ca2c6e7694c3913d47bb7bf355	0	0	0	0	15	0	8	0	0	0	0	0	0	0	0	0	0	0
2654c148204b8d934263ccc589ced9f8	0	0	0	0	0	0	2	11	0	0	0	4	0	0	0	0	0	0
89a17249ca37a51612d2b28511ec33c8	0	0	0	2	0	0	3	3	0	2	0	0	0	0	0	3	6	0
e6bb1d16aea31b7acdc85a43dacdf88e	0	0	0	0	0	0	7	0	0	0	0	0	0	0	0	0	0	0
98cf2788828d2923240eb664c4d862fd	0	0	0	0	0	8	9	0	12	0	0	0	0	0	0	0	0	0
4ae9e2a3a84916fde049945aa6ab1e81	0	0	0	0	0	0	15	0	0	0	0	14	0	0	0	0	0	0
f57bf4b8fe3dcc97eaf6063945d0fe4d	0	0	0	0	0	0	0	20	0	0	0	0	0	0	9	0	0	0
a02229b0924a08799b5133e302d5fe77	0	0	0	0	0	0	0	0	0	0	22	0	0	0	0	0	0	0
ef1f0227c6a0332229be13e279a9dbdb	0	0	0	0	0	0	0	0	0	0	29	0	0	0	0	0	0	0
63c406921a2189da02df87e74cb29f39	0	0	0	0	0	8	0	0	0	0	0	8	0	0	0	0	0	0
7b5d975b3dda73591683a9a1372a3b05	0	0	0	0	0	0	0	0	0	0	0	29	0	0	0	0	0	0
2d4eb0ea447e102ce4dc09763f8b9508	0	0	13	0	11	0	0	0	0	0	0	5	0	0	0	0	0	0
d8ce91bfdfe8e75d6e5eeeff4cfc5a2a	0	0	0	0	0	0	0	0	0	0	0	0	29	0	0	0	0	0
4fdc748e8076d210a329301f97dc77f3	0	0	13	0	0	0	0	0	0	0	0	0	16	0	0	0	0	0
07fe3bc753df684d48b319efa7fb5fb6	0	0	0	0	0	0	0	0	0	0	0	0	0	9	0	0	0	0
447a5027466af8a8e06e7db7c8fa22c5	0	0	0	0	0	0	0	0	0	0	0	0	0	13	0	0	0	16
6a9f11ed00f94d75dc036bd32e3b3663	0	0	16	0	0	0	0	0	0	0	0	0	0	0	0	13	0	0
b71314db5e60ef0fc411b77e357fea0f	4	0	0	0	0	0	0	0	0	0	0	0	0	0	0	0	25	0
e7b97a9d1368830a566e91974bc85617	9	0	0	0	0	0	0	0	0	0	0	0	0	0	0	0	14	4
e04f527b24a72f0b320ec47a93ed2d48	0	0	0	0	0	0	0	0	0	0	0	0	0	0	0	0	29	0
c5e396193c4d83270e3e9e96c2262010	0	0	0	0	0	0	0	0	0	0	0	0	0	0	0	0	29	0
2f6fa433e031279b77accf435f6e1f8e	0	0	0	0	0	0	0	0	0	0	0	0	0	0	0	0	0	21
952fb13363b01e15170467b8eebe2373	0	0	0	0	0	0	0	0	0	0	0	0	0	0	0	0	0	29
182e487decbf8f0a7566daa999e71c9d	0	0	0	0	0	0	0	0	0	0	0	0	0	0	0	0	0	29
ee653a17501d8af46426fa30c4dfc329	0	0	0	0	0	0	0	0	0	0	0	0	0	0	0	0	0	0
0b3bedb0fdf56726310c2db64fa65f00	0	0	0	0	0	0	0	0	0	0	0	0	0	0	0	0	0	0
[truncated: 7,513 more rows]

## Sheet: File S2
Phylum	sham1	sham2	sham3	sham4	sham5	sham6	CCI1	CCI2	CCI3	CCI4	CCI5	CCI6	CCI_Ost1	CCI_Ost2	CCI_Ost3	CCI_Ost4	CCI_Ost5	CCI_Ost6
	sham						CCI						CCI_ost
p__Bacteroidetes	31.73	34.44	34.28	38.46	31	33.39	63.54	66.08	70.9	76.46	69.91	75.1	37.03	25.65	34.12	40.29	38.43	36.94
p__Firmicutes	38.26	28.15	34.57	32.18	35.68	32.35	13.02	12.73	11.62	10.36	7.19	8.37	35.05	42.31	33.84	28.98	32.13	37
p__Verrucomicrobia	24.52	32.11	28.29	26.63	28.85	30.25	18.2782	16.2719	14.1216	10	19.2039	12.8452	20.42	28.01	22.57	27.76	23.06	22.51
p__Proteobacteria	2.71609	3.7657	0.892274	0.896546	1.18398	2.05396	1.56317	3.62473	2.18002	1.76688	1.38251	1.84556	5.45604	2.84484	6.97836	1.59118	3.13628	1.53391
p__Actinobacteria	2.30051	1.07847	0.364945	0.441582	0.527138	0.876007	0.467572	0.484535	0.299931	0.617089	0.900324	0.348187	0.472078	0.738783	0.887856	0.267607	0.723887	0.556154
p__Epsilonbacteraeota	0.0705	0.022773	0.147317	0.807895	0.641878	0.344083	2.47761	0.251553	0.337817	0.093179	0.282908	0.279579	1.05107	0.022759	1.42423	0.426725	1.95433	0.608181
p__unclassified	0.155841	0.144772	1.35264	0.523543	2.03206	0.588101	0.50898	0.25493	0.47831	0.629395	0.275791	1.0154	0.417798	0.10504	0.124483	0.486394	0.272502	0.746322
p__Cyanobacteria	0.050092	0.056933	0.015067	0.035126	0.053213	0.128153	0.020704	0.15701	0.036307	0.042194	0.395004	0.147508	0.078954	0.173316	0.016476	0.09764	0.080246	0.07535
p__Patescibacteria	0.17996	0.208211	0.058592	0.026763	0.023281	0.017555	0.065564	0.138439	0.028414	0.028129	0.416355	0.017152	0.027963	0.126048	0.025629	0.065094	0.127056	0.030499
p__Tenericutes	0.007421	0.003253	0.010044	0	0.006652	0	0.012078	0.006753	0	0	0.044482	0.008576	0	0.014005	0	0.027122	0.050154	0
p__Fusobacteria	0	0	0.015067	0.003345	0	0	0.041409	0	0	0.003516	0	0.020582	0	0	0	0.009041	0	0
p__Deferribacteres	0	0	0.005022	0	0	0	0.003451	0	0	0	0	0	0	0	0.009153	0	0.02842	0
p__Acidobacteria	0.005566	0.017893	0	0	0	0	0	0	0	0.003516	0	0	0	0	0	0	0.003344	0.003588
p__Chloroflexi	0.003711	0	0	0	0	0	0	0	0	0	0	0	0	0	0	0.003616	0	0
p__Nitrospirae	0	0	0	0	0	0	0	0	0	0	0	0	0	0.003501	0	0	0	0
p__Gemmatimonadetes	0	0	0.003348	0	0	0	0	0	0	0	0	0	0	0	0	0	0	0
p__Planctomycetes	0	0.003253	0	0	0	0	0	0	0	0	0	0	0	0	0	0	0	0

## Sheet: File S3
Genus	sham1	sham2	sham3	sham4	sham5	sham6	CCI1	CCI2	CCI3	CCI4	CCI5	CCI6	CCI_Ost1	CCI_Ost2	CCI_Ost3	CCI_Ost4	CCI_Ost5	CCI_Ost6
	sham						CCI						CCI_ost
g__Muribaculaceae_unclassified	14.0498	29.1349	31.3819	26.6488	15.031	26.0443	35.157	20.677	34.3976	30.4691	32.1507	41.4308	33.608	33.7708	28.0105	26.3822	32.1302	21.6046
g__Akkermansia	20.2782	12.9719	12.1216	10	16.2039	12.5552	24.5172	22.1062	30.2899	26.0067	22.8469	20.2517	18.4242	18.0105	21.7117	17.7561	13.555	12.5081
g__Lachnospiraceae_unclassified	18.8671	20.8312	20.7768	22.2213	21.0576	18.8408	0.479649	3.3569	4.03397	2.31892	3.38415	1.30013	7.22973	5.8498	7.11932	7.14231	6.70389	7.7169
g__Lachnospiraceae_NK4A136_group	7.00544	6.20333	5.84875	6.01154	6.76493	5.46365	3.51071	2.2657	3.24517	4.15315	4.8041	2.04453	5.73731	6.20087	6.81177	2.46813	4.54728	8.62935
g__Alloprevotella	0.243038	0.060186	2.12915	2.02433	1.19296	2.85273	4.12878	0.747907	3.55339	4.0647	0.115654	6.80431	5.52677	0.15581	1.19174	5.71015	1.62669	1.00108
g__Bacteroides	3.12616	2.04392	1.43634	0.630593	3.12957	2.71931	4.24	6.05429	4.56368	6.45745	3.781	7.75445	3.8342	0.49719	0.827445	4.72832	3.63949	1.07463
g__Paramuribaculum	3.37285	12.1226	7.33841	6.30258	6.31236	4.32561	2.86237	0.189087	1.21077	5.57489	0.83449	3.74116	0.248376	0.02626	0.042104	0	0.17721	0.08432
g__Muribaculum	2.55283	0.502635	4.68498	6.31764	2.86444	6.39362	0.762608	0.430511	0.331502	1.19726	0.32739	1.49052	2.07418	0.498941	1.2851	1.36696	2.23352	3.02655
g__Eisenbergiella	2.55283	0.01464	0.0452	4.13147	0	0.229974	4.84308	0.236359	0.056829	0.536217	0.199281	0.116634	0.411218	5.81572	6.32483	0.112106	0.556707	16.794
g__Lactobacillus	2.40812	3.76537	2.27455	2.56369	3.41572	2.7619	0.812643	0.616742	0.819284	0.601969	1.35935	0.28987	1.60696	1.51783	2.21323	1.51532	1.19868	1.18766
g__Clostridiales_unclassified	3.21244	3.44707	3.351	2.08842	3.2834	2.1995	1.81092	1.59319	1.46252	1.82314	1.9821	1.55744	2.60663	2.31557	2.21595	2.8084	2.79819	2.50273
g__Desulfovibrio	2.0482	1.99753	0.195865	0.394748	0.07483	0.849674	0.11905	0.985954	0.115236	0.694444	0.238426	0.313883	0.338161	2.13757	5.85619	0.406835	2.46757	0.886258
g__Parabacteroides	0.118736	0.095972	0.197539	0.210755	1.86078	1.13758	2.46554	1.92464	4.64419	2.25387	0.749084	1.78725	1.33564	0.07878	0.84392	2.20595	0.282533	0.242196
g__Oscillibacter	0.18367	0	0.102118	0.227482	0.014966	0.596879	0.448593	5.76209	0.462524	0.73488	1.39853	0.145793	0.899745	0.630241	0.190386	3.1715	1.06326	0.339074
g__Alistipes	0.128012	0.052053	0.103792	0.224136	0.766596	0.507347	1.47173	1.86555	1.20446	1.10584	1.48927	1.39275	0.304301	0.295863	0.278256	1.0415	0.546676	0.426982
g__GCA-900066575	0.32838	0.021146	0.041852	0.093669	0.033258	0.286151	0.065564	5.57092	0.050515	0.5327	0.558699	0.072039	1.42117	0.371142	0.360634	0.605732	0.55002	2.09724
g__Tyzzerella	0.803325	0.016267	0.030133	0.095342	0.014966	0.052666	0.169085	0.477782	0.640904	0.590717	0.247322	0.258996	1.00502	2.04478	0.492439	1.38324	4.28146	0.240402
g__Eubacterium]_coprostanoligenes_group	1.99996	0.497755	0.505566	0.652338	0.71172	0.078999	0.757432	0.01013	0.636168	0.631153	2.23302	0.674076	0.046056	0.21008	1.20089	0.544255	0.837569	0.080732
g__Clostridium	1.24673	0.053679	0.143969	0.180647	0.038247	0.565279	0.036233	0.849203	0.164173	1.77391	0.503541	0.145793	1.01653	0.912099	2.18028	0.504475	1.26053	0.428776
g__Ruminiclostridium_9	0.306117	0.011387	0.035155	0.292716	0.034921	0.298439	0.181163	1.63594	0.187851	0.327004	2.22946	0.113204	1.18102	0.579472	0.486948	2.11554	1.03986	0.809114
g__Ruminococcaceae_UCG-004	0.014842	0	0	0	0	0.022822	0	0.025324	0.025257	0	0.092523	0	0.014804	4.4327	0.040274	2.70138	0.48482	3.62397
g__Helicobacter	0.0705	0.022773	0.147317	0.807895	0.641878	0.344083	2.47761	0.251553	0.337817	0.093179	0.282908	0.279579	1.05107	0.022759	1.42423	0.426725	1.95433	0.608181
g__Ruminococcaceae_UCG-014	1.84227	0.816579	0.415167	0.189011	0.291007	0.268595	0.229473	0.408563	0.0442	0.091421	0.861179	0.178382	0.083888	2.13056	0.084209	0.712413	1.18363	1.07284
g__unclassified	0.155841	0.144772	1.35264	0.523543	2.03206	0.588101	0.50898	0.25493	0.47831	0.629395	0.275791	1.0154	0.417798	0.10504	0.124483	0.486394	0.272502	0.746322
g__Anaerotruncus	0.18367	0.021146	0.058592	0.433219	0	1.0656	0.436515	3.31746	0.105765	0.253165	2.54617	0.138932	0.069085	0.194324	0.248966	0.367055	0.026749	0.073556
g__Enterorhabdus	1.19293	0.7385	0.28459	0.272644	0.251098	0.679388	0.369227	0.251553	0.173644	0.508087	0.704601	0.276148	0.38161	0.570718	0.807308	0.260374	0.616892	0.477216
g__Anaerotignum	0.608523	0.141519	0.066962	0.210755	0.104763	0.347594	0.24155	1.42491	0.541454	0.379747	0.98573	0.310452	0.361872	0.519949	0.631567	0.524365	0.5868	0.522067
g__Bilophila	0.135433	0.131759	0.051896	0.147194	0.109751	0.621456	0.517607	1.33543	0.625118	0.627637	0.677912	1.16463	0.141459	0.386898	0.375279	0.535214	0.197272	0.364191
g__Prevotellaceae_NK3B31_group	0.200367	0.01464	0.440278	0.088651	1.02933	0.054421	0.065564	0	0.129444	0.138889	0.040924	0.149223	0.731968	0.136552	0.796324	0.779315	1.68015	1.64334
g__Firmicutes_unclassified	1.17252	0.011387	0.083703	0.229154	0.064853	0.470481	0.106972	0.474406	0.078929	0.152954	0.78289	0.060032	0.44905	0.728279	0.311207	0.669017	0.824194	1.42088
g__Parasutterella	0.076065	0.753139	0.570855	0.270971	0.794865	0.48277	0.296762	0.393368	0.184694	0.195148	0.25266	0.157799	1.14154	0.1313	0.569326	0.540638	0.364451	0.172228
g__Prevotellaceae_UCG-001	0.371051	0.017893	0.286264	0.334532	1.46501	0.187841	0.26398	0.315708	0.086822	0.182841	0.026689	0.183527	0.490172	0.15756	0.532713	0.871531	0.414605	0.683531
g__Rikenellaceae_RC9_gut_group	0.027829	0.174052	0.296309	0.045162	3.66669	0.21593	0.653911	0.221164	0.067879	0.205696	0.238426	0.195534	0.077309	0.008753	0.010984	0.381521	0.040123	0.01794
g__Ruminiclostridium	0.064934	0	0.005022	0.035126	0	0.607412	0.208768	0.592585	0.442003	0.363924	1.35582	0.238414	0.355292	0.099788	0.054919	0.788355	0.585128	0.371367
g__Kineothrix	0.306117	0	0	0.098687	0	0.077243	0.067289	2.65735	0	0.411392	1.13519	0.006861	0.031253	0.190823	0.031121	0.556912	0.237395	0.039469
g__Ruminococcaceae_unclassified	0.385893	0.00976	0.00837	0.093669	0.018292	0.359883	0.062113	1.68828	0.074193	0.28481	0.43059	0.041165	0.277983	0.348383	0.342328	0.238676	0.665374	0.147112
g__Acetatifactor	0.788483	0.035786	0.038503	0.657356	0	0.128153	0.056937	0.899851	0.014207	0.205696	0.149461	0.080615	0.268114	0.467429	0.129975	0.721454	0.685435	0.114819
g__Lachnoclostridium	0.842285	0.053679	0	0.175629	0.048224	0.122887	0.039683	0.312331	0.052093	0.124824	0.220633	0.089191	0.319105	0.644246	0.768865	0.090408	0.314297	0.651238
g__Eubacterium]_xylanophilum_group	0.046381	0.011387	0.015067	0.254244	0.023281	0.110598	0.005176	0.145192	0.020522	0	0.154799	0.075469	0.246731	0.789552	0.188555	0.710605	1.29731	0.520273
g__Intestinimonas	0.066789	0	0.025111	0.178975	0.006652	0.198374	0.43479	0.362979	0.195744	0.029887	0.850504	0.041165	0.269759	0.150558	0	0.632854	0.274174	0.649444
g__Erysipelatoclostridium	0.014842	0.01952	0.426885	0.133813	0.267726	0.0158	0.469297	0.69557	0.752984	0.226793	0.008896	0.264142	0.286208	0.073528	0.062241	0.09764	0.073559	0.211697
g__Duncaniella	0.320959	0.03904	0.627773	0.530233	0.665159	0.438881	0.029331	0	0	0	0.019572	0.144077	0.322395	0	0.080548	0.063285	0.299251	0.188375
g__Ruminiclostridium_6	0.009276	0	0	0.172284	0.008314	0.0158	0.086268	0	0.01105	0.086146	0.290025	0	0	0.94186	0	0.195281	1.44276	0.279871
g__Eubacterium	0.053802	0.013013	0.058592	0.789496	1.23553	0.019311	0.010352	0	0.007893	0.003516	0	0	0.00329	0.644246	0	0.661785	0.003344	0.028705
g__Rikenella	0.009276	0	0.426885	0.103705	0.480577	0.538946	0.207043	0.074284	0.118394	0.131857	0.108537	0.557442	0.062505	0.012255	0.040274	0.150077	0.118697	0.082526
g__Peptococcaceae_unclassified	0.057513	0	0	0.105378	0.009977	0.022822	0.087993	0.374797	0.118394	0.101969	0.439486	0.046311	0.287853	0.243343	0.172079	0.336317	0.284205	0.15967
g__Ruminococcus_1	0.085342	0.008133	0.00837	0.110396	0.028269	0.156242	0.188064	0.243112	0.052093	0.109001	0.313156	0.192103	0.422732	0.098037	0.045766	0.054245	0.436338	0.105849
g__Ruminiclostridium_5	0.166973	0.027653	0.036829	0.088651	0.014966	0.138687	0.131127	0.207658	0.093136	0.103727	0.425252	0.037735	0.069085	0.316871	0.045766	0.236868	0.272502	0.143524
g__Barnesiella	0.029684	0	0.286264	0.127122	0.600306	0.275618	0.310564	0.109738	0.113658	0.096695	0.106758	0.214401	0.06086	0.005252	0.012814	0.007233	0.043467	0.116613
g__Butyricicoccus	0.29313	0.003253	0	0.010036	0	0.010533	0.089719	0.265059	0.077351	0.110759	0.572933	0.018867	0.009869	0.493689	0.170249	0.153693	0	0.050233
g__Prevotella	0	0	0.155688	0.011709	0.468937	0.073732	0.21567	0.165451	0.0442	0.131857	0.044482	0.21097	0.169422	0	0.042104	0.204321	0.120369	0.251166
g__Marvinbryantia	0.4768	0.01952	0	0	0	0.038622	0.018979	0.933617	0.007893	0	0	0.017152	0.282918	0	0.009153	0.086791	0.406246	0
g__Faecalibaculum	0.100184	0.458716	0.033481	0.038471	0.024943	0.028088	0.018979	0.006753	0.018943	0.03692	0.055158	0.027443	0.093758	0.189072	0.444843	0.09764	0.30761	0.315752
g__Bacteroidales_unclassified	0.024118	0	0.120532	0.043489	0.295996	0.245774	0.21567	0.150257	0.246259	0.19339	0.056937	0.217831	0.037832	0.007003	0.076886	0.150077	0.04681	0.069968
g__Odoribacter	0.124302	0.178932	0.036829	0.036799	0.149661	0.228218	0.213944	0.055713	0.170487	0.174051	0.153019	0.301876	0.029608	0	0.053088	0.244101	0.011703	0.035881
g__Angelakisella	0.085342	0	0.043526	0.093669	0.004989	0.061443	0.056937	0.033766	0.077351	0.191632	0.523113	0.094336	0.07073	0.127799	0.256288	0.128379	0.118697	0.193757
g__Ruminococcaceae_UCG-013	0.037105	0.01464	0.038503	0.143849	0.87801	0	0.055211	0.121556	0.123129	0.116034	0.104978	0.068608	0.009869	0.189072	0	0.056053	0.04681	0.035881
g__Lachnospiraceae_UCG-006	0.126157	0.01464	0	0.058543	0.043235	0.038622	0.082817	0.187399	0.213109	0.112518	0.32917	0.113204	0.077309	0.229338	0.032951	0.202513	0.066872	0.060997
g__Escherichia-Shigella	0	0.047173	0.005022	0	0.021618	0	0.438241	0.413628	0.779819	0.022855	0.028469	0.030874	0.021383	0	0.005492	0.01989	0.010031	0.00897
g__Eubacterium]_nodatum_group	0.102039	0	0.013392	0.016727	0.076493	0.019311	0.039683	0.334279	0.064722	0.075598	0.215295	0.068608	0.174356	0.014005	0.324022	0.054245	0.123713	0.109437
g__Ruminococcaceae_UCG-010	0.050092	0.027653	0.005022	0.05018	0.009977	0.040377	0.055211	0.081037	0.052093	0.07384	0.085406	0.162945	0.176001	0.057772	0.168418	0.276648	0.15882	0.141729
g__Gastranaerophilales_unclassified	0.050092	0.056933	0.015067	0.035126	0.053213	0.128153	0.020704	0.15701	0.036307	0.042194	0.395004	0.147508	0.078954	0.173316	0.016476	0.09764	0.080246	0.07535
g__Candidatus_Saccharimonas	0.17996	0.203331	0.058592	0.026763	0.023281	0.017555	0.065564	0.129997	0.023679	0.028129	0.398562	0.017152	0.027963	0.126048	0.025629	0.065094	0.127056	0.030499
g__Absiella	0.22263	0.016267	0.003348	0.005018	0.008314	0.06671	0.005176	0.393368	0.015786	0.066807	0.108537	0	0.212189	0	0.054919	0.027122	0.060185	0.032293
g__Streptococcus	0.076065	0.418049	0.023437	0.011709	0.054876	0.014044	0.075916	0.062466	0.104186	0.07384	0.10142	0.012006	0.021383	0.033263	0.106177	0.037971	0.021733	0.023323
g__Corynebacterium	0.539879	0.118746	0.005022	0.065234	0.16629	0.056177	0.006901	0.033766	0.012629	0.022855	0.044482	0.012006	0.004935	0.024509	0.003661	0	0	0
g__Roseburia	0.267156	0	0.00837	0	0	0.071977	0	0.366356	0	0.091421	0.067613	0.030874	0.092113	0.024509	0.016476	0.009041	0.008359	0.039469
g__Pseudomonas	0.089052	0.492875	0	0.015054	0.026606	0.028088	0	0.015194	0.050515	0.035162	0.035586	0.024013	0.019738	0.040265	0.05675	0.009041	0.035108	0.025117
g__Corynebacterium_1	0.384037	0.060186	0	0.038471	0.06319	0.06671	0.04831	0.124932	0.072615	0.038678	0.067613	0.022298	0	0.007003	0	0	0	0.003588
g__A2	0.25417	0	0	0.053525	0	0.028088	0.041409	0.016883	0.086822	0.079114	0.014234	0.030874	0.014804	0.252096	0.003661	0.075943	0.020062	0
g__Prevotellaceae_unclassified	0	0	0.286264	0.05018	0.182919	0.035111	0.032782	0	0	0.07384	0	0.111488	0.110206	0	0	0	0.006687	0
g__UBA1819	0.018553	0.016267	0.040177	0.015054	0.059864	0.008778	0.029331	0	0.015786	0.010549	0.078289	0.015437	0	0.295863	0.042104	0.010849	0.020062	0.152494
g__Staphylococcus	0.346932	0.068319	0	0.02509	0.071505	0.028088	0.006901	0.032077	0.009471	0.012307	0.032027	0	0	0.101539	0	0.01989	0	0.00897
g__Flavonifractor	0.029684	0.011387	0.018415	0.031781	0.006652	0	0.031056	0	0.012629	0	0.02491	0	0	0.075279	0	0.021698	0.008359	0.446717
g__Candidatus_Soleaferrea	0.053802	0.003253	0.006696	0.040144	0.003326	0.073732	0.039683	0.011818	0.009471	0.035162	0.064055	0.006861	0.031253	0.098037	0	0.139228	0.04681	0.039469
g__Eubacterium]_brachy_group	0.03896	0.003253	0.005022	0.035126	0	0.054421	0.041409	0.062466	0.041043	0.031646	0.035586	0.018867	0.027963	0.054271	0.010984	0.06871	0.080246	0.043057
g__Paenalcaligenes	0.159552	0.050426	0	0.018399	0.023281	0	0.02243	0.14688	0.126287	0.019339	0.019572	0.005146	0.014804	0.021008	0	0.021698	0	0
g__Lachnospiraceae_FCS020_group	0.048237	0	0	0.043489	0.004989	0.024577	0.039683	0.096232	0.029993	0	0.087186	0.024013	0.047701	0.033263	0.031121	0.032547	0.061856	0.021529
g__Clostridiales_vadinBB60_group_unclassified	0	0	0	0	0.013303	0.470481	0	0	0	0.005274	0.007117	0.036019	0.021383	0.021008	0	0.010849	0.008359	0
g__Bifidobacterium	0.076065	0.091092	0.066962	0.045162	0.03991	0.049155	0.012078	0	0.006314	0.014065	0.030248	0	0.018094	0.05252	0.027459	0	0.01839	0.032293
g__Ruminococcus	0.174394	0	0	0	0	0.003511	0	0	0.006314	0	0.090744	0	0.00329	0.007003	0.062241	0.101257	0.006687	0.021529
g__Ruminococcaceae_UCG-005	0.020408	0	0	0.010036	0.01164	0.026333	0.015528	0.141815	0	0.015823	0.07473	0	0.023028	0.017507	0.007323	0.014465	0.036779	0.032293
g__GCA-900066225	0	0	0	0.065234	0	0.014044	0.089719	0.006753	0.012629	0.022855	0.081848	0.008576	0	0.040265	0.007323	0.070518	0.011703	0
g__Clostridiales_Family_XIV._Incertae_Sedis_unclassified	0.064934	0	0	0.008363	0.019955	0	0.008627	0.030389	0.003157	0.03692	0.008896	0	0.101982	0.028011	0.034782	0	0.041795	0.025117
g__Dehalobacterium	0.077921	0	0.013392	0.010036	0	0.021066	0.013803	0.035454	0	0	0.023131	0.008576	0.032897	0.029761	0.049427	0.023506	0.01839	0.050233
g__Porphyromonadaceae_unclassified	0.025974	0	0.050222	0.07527	0.053213	0.112354	0	0	0	0	0	0	0	0	0	0	0	0.087908
g__Candidatus_Arthromitus	0.178104	0.021146	0.010044	0.010036	0.028269	0	0.010352	0	0	0	0.04982	0.025728	0	0	0	0.010849	0	0
g__Peptococcus	0.031539	0	0	0.030108	0	0.010533	0	0.01013	0.003157	0	0.023131	0.00343	0.014804	0.043767	0	0.124763	0.015046	0.01794
g__Harryflintia	0.007421	0	0	0.008363	0	0.029844	0.020704	0.016883	0	0.014065	0.053379	0	0.029608	0.02626	0	0.063285	0.025077	0.01794
g__Olsenella	0.011132	0.016267	0	0.008363	0	0	0.027606	0.011818	0.018943	0.033404	0.023131	0.022298	0.026318	0.024509	0.023798	0	0.033436	0.019734
g__Aeromonas	0.016697	0	0.010044	0.013381	0.024943	0.022822	0.010352	0.008441	0.025257	0.019339	0.014234	0.032589	0.036187	0.015756	0	0.01989	0.006687	0.019734
g__Bacillus	0.07421	0	0	0	0.028269	0.021066	0	0	0.01105	0.015823	0.023131	0.017152	0.029608	0.012255	0.023798	0.014465	0.008359	0
g__Oscillospira	0.031539	0	0	0.006691	0	0	0	0.064155	0.003157	0	0.037365	0	0	0	0	0.052436	0.075231	0
g__Oligella	0.105749	0.008133	0	0	0.01164	0	0.008627	0.057401	0.042622	0.019339	0	0	0	0.010504	0	0.005424	0	0
g__Family_XIII_AD3011_group	0.009276	0	0	0.006691	0.006652	0.007022	0.012078	0.013506	0.006314	0.012307	0.007117	0.00343	0.013159	0.042016	0.027459	0.010849	0.013374	0.07535
g__Eubacterium]_oxidoreducens_group	0.014842	0	0	0	0	0.017555	0	0.04896	0.007893	0.005274	0.017793	0	0.00329	0.043767	0.003661	0.027122	0.036779	0.037675
g__Robinsoniella	0.003711	0	0	0	0	0.005267	0.008627	0.015194	0	0	0	0	0	0.056021	0	0.007233	0	0.165052
g__Family_XIII_UCG-001	0.048237	0	0	0.021745	0	0.0158	0.005176	0.015194	0	0.00879	0.010676	0	0.018094	0.047268	0.003661	0.014465	0.013374	0.034087
g__Ralstonia	0.020408	0.063439	0.006696	0	0	0.017555	0	0.006753	0.007893	0.00879	0.010676	0	0.013159	0.024509	0.02929	0.003616	0.015046	0.016146
g__Desulfovibrionaceae_unclassified	0.007421	0	0.003348	0.003345	0	0	0.012078	0.05909	0.017364	0.040436	0.042703	0.036019	0.004935	0.003501	0	0	0	0
g__Proteus	0	0	0	0	0.018292	0	0.056937	0.062466	0.069458	0.017581	0	0.00343	0	0	0	0	0	0
g__Christensenellaceae_R-7_group	0.014842	0	0.016741	0.006691	0.058201	0	0	0	0	0.03692	0.02491	0	0	0.036764	0	0.007233	0	0.01794
g__ASF356	0	0	0	0.011709	0	0.142198	0.056937	0	0	0	0.007117	0	0	0	0	0	0	0
g__Christensenellaceae_unclassified	0.012987	0.00488	0	0	0	0.022822	0	0.05909	0	0	0	0	0.016449	0.022759	0.009153	0.010849	0.031764	0.01794
g__Atopostipes	0.096473	0.016267	0	0.010036	0.013303	0	0	0.016883	0	0	0	0	0.011514	0.021008	0	0	0.006687	0
g__Erysipelotrichaceae_unclassified	0	0	0	0	0.019955	0	0.003451	0.030389	0.006314	0	0.053379	0	0	0	0	0.041588	0	0.034087
g__Ruminococcaceae_UCG-009	0.011132	0	0	0	0	0.008778	0.006901	0.027012	0	0.00879	0.02491	0	0.006579	0.024509	0	0.025314	0.036779	0
g__Negativibacillus	0.011132	0	0.003348	0.023417	0.006652	0.022822	0.006901	0	0.012629	0.005274	0.017793	0.006861	0.009869	0.003501	0	0.034355	0	0.010764
g__Clostridiaceae_unclassified	0.098328	0	0	0	0	0	0	0	0	0.072082	0	0	0	0	0	0	0	0
g__Parvibacter	0.022263	0.008133	0	0	0	0.014044	0	0	0	0	0	0	0.019738	0.035013	0.014645	0	0.031764	0.023323
g__Bacteroidetes_unclassified	0	0	0.020089	0	0	0.005267	0.006901	0.081037	0	0	0.028469	0	0	0	0	0.005424	0	0
g__Mollicutes_RF39_unclassified	0.007421	0.003253	0.010044	0	0	0	0.006901	0.006753	0	0	0.044482	0	0	0.014005	0	0	0.050154	0
g__Candidatus_Stoquefichus	0.005566	0	0	0	0	0	0.006901	0	0	0.007032	0.026689	0.020582	0.008224	0	0.036613	0.010849	0.01839	0
g__Lachnospira	0	0	0	0.005018	0.043235	0.017555	0	0.011818	0	0	0	0	0	0	0	0	0.053497	0
g__Plesiomonas	0.014842	0.00976	0	0	0	0.012289	0	0.013506	0	0	0	0.027443	0	0	0.02929	0	0	0.01794
g__Facklamia	0.046381	0.03904	0	0.021745	0	0.005267	0	0.01013	0	0	0	0	0	0	0	0	0	0
g__Thalassospira	0.007421	0.02928	0.015067	0.010036	0.026606	0	0.003451	0	0.003157	0.007032	0.012455	0.00343	0	0	0	0	0.003344	0
g__Rhodospirillales_unclassified	0	0	0	0	0.021618	0.008778	0	0.035454	0.009471	0	0	0.008576	0.004935	0	0.007323	0.005424	0.006687	0
g__Psychrobacter	0	0.00488	0	0	0	0	0.012078	0.028701	0.047357	0.014065	0	0	0	0	0	0	0	0
g__Stenotrophomonas	0.011132	0.006507	0.006696	0	0	0	0	0	0	0.014065	0.014234	0.008576	0	0.008753	0.010984	0.012657	0.011703	0
g__Coprococcus	0.012987	0.053679	0	0	0	0	0	0.003377	0	0	0.005338	0	0.011514	0	0.003661	0.005424	0	0.005382
g__Rahnella	0	0.006507	0.010044	0.005018	0.01164	0	0	0.008441	0.014207	0.015823	0	0	0.013159	0.012255	0	0	0	0
g__Cetobacterium	0	0	0.015067	0.003345	0	0	0.041409	0	0	0	0	0.020582	0	0	0	0.009041	0	0
g__Enteractinococcus	0.022263	0.00976	0	0.003345	0	0.007022	0	0.006753	0	0	0	0	0.016449	0.010504	0	0	0.006687	0
g__Nitrosomonas	0	0.01464	0	0.006691	0	0	0	0	0	0.00879	0	0.010291	0	0.014005	0.007323	0	0.005015	0.010764
g__Lachnospiraceae_NC2004_group	0.016697	0	0	0.006691	0	0	0	0	0	0	0	0	0	0.007003	0	0.007233	0.036779	0
g__Lachnospiraceae_UCG-001	0.009276	0	0	0	0	0	0	0	0	0	0	0	0	0	0	0	0.02842	0.028705
g__Caproiciproducens	0	0	0	0	0	0.0158	0	0	0	0	0	0.00343	0.013159	0	0	0.021698	0.011703	0
g__Paenochrobactrum	0	0	0	0	0	0	0.010352	0.023636	0.006314	0.003516	0.008896	0.012006	0	0	0	0	0	0
g__Cutibacterium	0.007421	0	0.005022	0	0	0	0	0	0.006314	0	0.007117	0.010291	0	0.003501	0.007323	0.007233	0.008359	0
g__Brevibacterium	0.016697	0.017893	0	0	0	0.003511	0	0.008441	0	0	0.007117	0	0	0	0	0	0	0
g__Enterococcus	0	0	0.00837	0	0.004989	0.003511	0	0	0.012629	0	0.005338	0	0.009869	0.008753	0	0	0	0
g__Jeotgalicoccus	0.024118	0.008133	0	0	0.003326	0	0	0.008441	0.003157	0.005274	0	0	0	0	0	0	0	0
g__Virgibacillus	0.051947	0	0	0	0	0	0	0	0	0	0	0	0	0	0	0	0	0
g__Anaerostipes	0.005566	0	0	0	0.028269	0.003511	0	0	0	0	0.008896	0	0	0	0.003661	0	0	0
g__Papillibacter	0	0	0	0	0	0	0	0	0	0	0	0	0	0.015756	0	0.025314	0.008359	0
g__Sporosarcina	0.022263	0.011387	0	0	0	0	0	0	0	0	0	0	0	0.015756	0	0	0	0
g__Caulobacter	0	0.00488	0	0	0	0	0	0.003377	0	0	0.008896	0	0.00329	0.005252	0.016476	0	0.006687	0
g__Acinetobacter	0	0.026026	0	0	0	0	0	0.008441	0	0	0.014234	0	0	0	0	0	0	0
g__Defluviitaleaceae_UCG-011	0	0	0	0	0	0	0	0	0	0	0	0	0	0	0	0.023506	0.025077	0
g__Mediterraneibacter	0	0	0	0	0	0.012289	0	0.020259	0	0	0	0	0	0	0	0	0.006687	0.007176
g__Brachybacterium	0.020408	0	0	0	0.003326	0	0	0.013506	0	0	0.008896	0	0	0	0	0	0	0
g__Mucispirillum	0	0	0.005022	0	0	0	0.003451	0	0	0	0	0	0	0	0.009153	0	0.02842	0
g__Lachnospiraceae_UCG-008	0	0	0	0	0.009977	0	0	0.003377	0	0.003516	0.014234	0	0	0	0	0.007233	0.003344	0
g__Sphingopyxis	0	0.022773	0	0	0	0	0	0.003377	0	0.003516	0	0	0	0.010504	0	0	0	0
g__Lachnospiraceae_UCG-010	0	0	0	0	0	0.005267	0	0.021948	0	0.007032	0	0	0.004935	0	0	0	0	0
g__Porphyromonas	0	0	0	0	0.038247	0	0	0	0	0	0	0	0	0	0	0	0	0
g__Dorea	0	0	0	0	0	0	0	0.008441	0	0	0	0	0.023028	0	0	0.005424	0	0
g__Gammaproteobacteria_unclassified	0	0.017893	0	0	0.018292	0	0	0	0	0	0	0	0	0	0	0	0	0
g__Saccharimonadaceae_unclassified	0	0.00488	0	0	0	0	0	0.008441	0.004736	0	0.017793	0	0	0	0	0	0	0
g__Klebsiella	0	0	0	0	0	0	0	0	0.034729	0	0	0	0	0	0	0	0	0
g__Murimonas	0	0	0.011718	0	0	0	0	0.003377	0	0	0.019572	0	0	0	0	0	0	0
g__Anaeroplasma	0	0	0	0	0.006652	0	0	0	0	0	0	0	0	0	0	0.027122	0	0
g__Anaerovorax	0	0	0	0	0	0	0	0	0	0	0.007117	0	0	0.003501	0	0.012657	0	0.00897
g__Morganella	0	0	0	0	0	0	0.013803	0.003377	0.014207	0	0	0	0	0	0	0	0	0
g__Pantoea	0	0.01952	0.00837	0	0	0	0	0	0	0	0	0	0	0	0	0	0	0
g__Neisseria	0	0	0	0.006691	0	0.005267	0	0	0	0	0	0	0	0	0.007323	0	0	0.007176
g__Brevundimonas	0	0.00976	0.003348	0	0	0	0.003451	0	0	0	0	0.00343	0	0	0	0	0	0.005382
g__Pseudoflavonifractor	0	0	0	0	0	0	0.010352	0.006753	0	0	0.007117	0	0	0	0	0	0	0
g__Acetivibrio	0	0	0	0	0.006652	0.003511	0	0	0	0	0.003559	0	0	0	0	0	0.005015	0.003588
g__JTB215_unclassified	0	0	0	0	0	0.003511	0.006901	0	0.007893	0	0	0.00343	0	0	0	0	0	0
g__Lutispora	0	0.008133	0	0	0.009977	0	0	0.003377	0	0	0	0	0	0	0	0	0	0
g__Citrobacter	0	0	0	0	0	0	0.020704	0	0	0	0	0	0	0	0	0	0	0
g__Mobilitalea	0	0	0	0	0	0	0	0.015194	0	0	0	0	0	0	0	0.005424	0	0
g__Lachnospiraceae_UCG-009	0.020408	0	0	0	0	0	0	0	0	0	0	0	0	0	0	0	0	0
g__Clostridiales_Family_IV._Incertae_Sedis_unclassified	0.005566	0	0	0	0	0	0.003451	0	0	0	0.003559	0	0	0	0	0.003616	0	0.003588
g__Dietzia	0	0	0	0	0	0	0.003451	0.008441	0	0	0.007117	0	0	0	0	0	0	0
g__Faecalibacterium	0	0	0	0	0.008314	0	0	0	0	0	0	0.006861	0.00329	0	0	0	0	0
g__Longibaculum	0	0	0	0	0	0	0	0	0	0	0	0	0.018094	0	0	0	0	0
g__TRA3-20_unclassified	0	0.003253	0	0	0	0	0	0	0.003157	0	0	0	0	0.003501	0	0.007233	0	0
g__Sphingomonas	0	0.008133	0	0	0	0	0.005176	0	0	0	0	0	0	0	0	0	0.003344	0
g__Aerococcus	0	0	0	0	0	0	0	0.011818	0.004736	0	0	0	0	0	0	0	0	0
g__Paenarthrobacter	0	0	0	0	0	0	0	0	0	0	0	0.005146	0	0.007003	0.003661	0	0	0
g__Actinobacteria_unclassified	0	0.011387	0	0	0	0	0	0	0	0	0	0	0	0.003501	0	0	0	0
g__Empedobacter	0	0	0	0	0	0	0	0	0.014207	0	0	0	0	0	0	0	0	0
g__Haemophilus	0	0.00488	0	0	0	0	0	0	0	0	0	0	0	0.005252	0.003661	0	0	0
g__Mycoplasma	0	0	0	0	0	0	0.005176	0	0	0	0	0.008576	0	0	0	0	0	0
g__Romboutsia	0	0.003253	0	0.003345	0	0	0.006901	0	0	0	0	0	0	0	0	0	0	0
g__Aurantimicrobium	0	0	0.003348	0	0.003326	0	0	0	0.006314	0	0	0	0	0	0	0	0	0
g__Methylibium	0.009276	0.003253	0	0	0	0	0	0	0	0	0	0	0	0	0	0	0	0
g__Jeotgalibaca	0	0	0	0	0	0	0	0.011818	0	0	0	0	0	0	0	0	0	0
g__Sphingobacterium	0	0	0	0	0	0	0	0.011818	0	0	0	0	0	0	0	0	0	0
g__Leucobacter	0	0	0	0	0	0	0	0.008441	0.003157	0	0	0	0	0	0	0	0	0
g__Cerasibacillus	0.011132	0	0	0	0	0	0	0	0	0	0	0	0	0	0	0	0	0
g__Blautia	0.007421	0	0	0	0	0	0	0.003377	0	0	0	0	0	0	0	0	0	0
g__Deltaproteobacteria_unclassified	0	0	0	0	0	0	0	0	0	0	0	0	0	0.010504	0	0	0	0
g__Faecalicatena	0	0	0	0	0.009977	0	0	0	0	0	0	0	0	0	0	0	0	0
g__Paracoccus	0	0.00976	0	0	0	0	0	0	0	0	0	0	0	0	0	0	0	0
g__Tyzzerella_3	0.009276	0	0	0	0	0	0	0	0	0	0	0	0	0	0	0	0	0
g__Anaerobium	0	0	0	0	0	0	0	0	0	0	0	0	0	0	0	0.003616	0	0.005382
g__Gemmobacter	0	0	0	0	0	0	0.008627	0	0	0	0	0	0	0	0	0	0	0
g__Extibacter	0	0	0	0	0	0	0	0.008441	0	0	0	0	0	0	0	0	0	0
g__Methylobacterium	0	0.00488	0	0	0	0	0	0	0	0	0.003559	0	0	0	0	0	0	0
g__DNF00809	0	0	0	0	0	0	0	0	0	0	0	0	0	0	0	0	0.008359	0
g__Corynebacteriales_unclassified	0.007421	0	0	0	0	0	0	0	0	0	0	0	0	0	0	0	0	0
g__Sporobacter	0	0	0	0	0	0	0	0	0	0	0	0	0	0	0	0.007233	0	0
g__Clostridia_unclassified	0	0	0	0	0	0	0.003451	0	0	0	0.003559	0	0	0	0	0	0	0
g__Terrisporobacter	0	0	0	0	0	0	0.006901	0	0	0	0	0	0	0	0	0	0	0
g__Aeromicrobium	0	0	0	0	0	0	0	0.006753	0	0	0	0	0	0	0	0	0	0
g__Novosphingobium	0	0.003253	0	0	0	0	0	0	0	0	0	0.00343	0	0	0	0	0	0
g__Subgroup_7_unclassified	0	0.003253	0	0	0	0	0	0	0	0	0	0	0	0	0	0	0.003344	0
g__Pseudactinotalea	0	0.006507	0	0	0	0	0	0	0	0	0	0	0	0	0	0	0	0
g__Pseudogracilibacillus	0	0.006507	0	0	0	0	0	0	0	0	0	0	0	0	0	0	0	0
g__Subgroup_6_unclassified	0	0.006507	0	0	0	0	0	0	0	0	0	0	0	0	0	0	0	0
g__ADurb.Bin063-1	0.005566	0	0	0	0	0	0	0	0	0	0	0	0	0	0	0	0	0
g__Candidatus_Solibacter	0.005566	0	0	0	0	0	0	0	0	0	0	0	0	0	0	0	0	0
g__Flavobacteriaceae_unclassified	0.005566	0	0	0	0	0	0	0	0	0	0	0	0	0	0	0	0	0
g__Lachnospiraceae_UCG-004	0	0	0	0	0	0	0	0	0	0	0	0	0	0	0	0	0	0.005382
g__Betaproteobacteria_unclassified	0	0	0	0	0	0.005267	0	0	0	0	0	0	0	0	0	0	0	0
g__Dubosiella	0	0	0	0	0	0.005267	0	0	0	0	0	0	0	0	0	0	0	0
g__Clostridium_sensu_stricto_1	0	0	0	0	0	0	0.005176	0	0	0	0	0	0	0	0	0	0	0
g__Clostridium_sensu_stricto_8	0	0	0	0	0	0	0	0.005065	0	0	0	0	0	0	0	0	0	0
g__Sanguibacter	0	0	0	0	0	0	0	0.005065	0	0	0	0	0	0	0	0	0	0
g__Timonella	0	0	0	0	0	0	0	0.005065	0	0	0	0	0	0	0	0	0	0
g__Undibacterium	0	0	0	0	0	0	0	0.005065	0	0	0	0	0	0	0	0	0	0
g__Vibrio	0	0	0.005022	0	0	0	0	0	0	0	0	0	0	0	0	0	0	0
g__Acetobacter	0	0	0	0.005018	0	0	0	0	0	0	0	0	0	0	0	0	0	0
g__Bacillaceae_unclassified	0	0	0	0.005018	0	0	0	0	0	0	0	0	0	0	0	0	0	0
g__Lactococcus	0	0	0	0.005018	0	0	0	0	0	0	0	0	0	0	0	0	0	0
g__Yaniella	0	0	0	0.005018	0	0	0	0	0	0	0	0	0	0	0	0	0	0
g__Microtrichales_unclassified	0	0	0	0	0	0	0	0	0	0	0	0	0.004935	0	0	0	0	0
g__Mordavella	0	0	0	0	0	0	0	0	0	0	0	0	0.004935	0	0	0	0	0
g__Candidatus_Koribacter	0	0.00488	0	0	0	0	0	0	0	0	0	0	0	0	0	0	0	0
g__Lysobacter	0	0.00488	0	0	0	0	0	0	0	0	0	0	0	0	0	0	0	0
g__Opitutus	0	0.00488	0	0	0	0	0	0	0	0	0	0	0	0	0	0	0	0
g__Curvibacter	0.003711	0	0	0	0	0	0	0	0	0	0	0	0	0	0	0	0	0
g__Gracilibacter	0.003711	0	0	0	0	0	0	0	0	0	0	0	0	0	0	0	0	0
g__Hydrogenophaga	0.003711	0	0	0	0	0	0	0	0	0	0	0	0	0	0	0	0	0
g__RBG-13-54-9_unclassified	0.003711	0	0	0	0	0	0	0	0	0	0	0	0	0	0	0	0	0
g__Ruminococcaceae_NK4A214_group	0.003711	0	0	0	0	0	0	0	0	0	0	0	0	0	0	0	0	0
g__SWB02	0.003711	0	0	0	0	0	0	0	0	0	0	0	0	0	0	0	0	0
g__Thiopseudomonas	0.003711	0	0	0	0	0	0	0	0	0	0	0	0	0	0	0	0	0
g__Veillonella	0.003711	0	0	0	0	0	0	0	0	0	0	0	0	0	0	0	0	0
g__Reyranella	0	0	0	0	0	0	0	0	0	0	0	0	0	0	0.003661	0	0	0
g__Saccharofermentans	0	0	0	0	0	0	0	0	0	0	0	0	0	0	0.003661	0	0	0
g__Chloroflexi_unclassified	0	0	0	0	0	0	0	0	0	0	0	0	0	0	0	0.003616	0	0
g__Defluviitaleaceae_unclassified	0	0	0	0	0	0	0	0	0	0	0	0	0	0	0	0.003616	0	0
g__Psychromonas	0	0	0	0	0	0	0	0	0	0	0	0	0	0	0	0.003616	0	0
g__Vallitalea	0	0	0	0	0	0	0	0	0	0	0	0	0	0	0	0.003616	0	0
g__Acidobacteriales_unclassified	0	0	0	0	0	0	0	0	0	0	0	0	0	0	0	0	0	0.003588
g__Tissierellales_unclassified	0	0	0	0	0	0	0	0	0	0	0.003559	0	0	0	0	0	0	0
g__AKIW659	0	0	0	0	0	0	0	0	0	0.003516	0	0	0	0	0	0	0	0
g__Fusobacterium	0	0	0	0	0	0	0	0	0	0.003516	0	0	0	0	0	0	0	0
g__Enhydrobacter	0	0	0	0	0	0	0	0	0	0	0	0	0	0.003501	0	0	0	0
g__Pelotomaculum	0	0	0	0	0	0	0	0	0	0	0	0	0	0.003501	0	0	0	0
g__Thermodesulfovibrionia_unclassified	0	0	0	0	0	0	0	0	0	0	0	0	0	0.003501	0	0	0	0
g__Lachnoanaerobaculum	0	0	0	0	0	0	0.003451	0	0	0	0	0	0	0	0	0	0	0
g__Pusillimonas	0	0	0	0	0	0	0.003451	0	0	0	0	0	0	0	0	0	0	0
g__Insolitispirillum	0	0	0	0	0	0	0	0.003377	0	0	0	0	0	0	0	0	0	0
g__Methyloversatilis	0	0	0	0	0	0	0	0.003377	0	0	0	0	0	0	0	0	0	0
g__Oceanobacillus	0	0	0	0	0	0	0	0.003377	0	0	0	0	0	0	0	0	0	0
g__Prevotella_7	0	0	0	0	0	0	0	0.003377	0	0	0	0	0	0	0	0	0	0
g__Gemmatimonadaceae_unclassified	0	0	0.003348	0	0	0	0	0	0	0	0	0	0	0	0	0	0	0
g__Lawsonella	0	0	0	0.003345	0	0	0	0	0	0	0	0	0	0	0	0	0	0
g__Burkholderiales_unclassified	0	0	0	0	0	0	0	0	0	0	0	0	0	0	0	0	0.003344	0
g__Gracilibacteraceae_unclassified	0	0	0	0	0.003326	0	0	0	0	0	0	0	0	0	0	0	0	0
g__Lentimicrobium	0	0	0	0	0.003326	0	0	0	0	0	0	0	0	0	0	0	0	0
g__Acidovorax	0	0	0	0	0	0	0	0	0	0	0	0	0.00329	0	0	0	0	0
g__Acidobacteria_unclassified	0	0.003253	0	0	0	0	0	0	0	0	0	0	0	0	0	0	0	0
g__Eubacterium]_ventriosum_group	0	0.003253	0	0	0	0	0	0	0	0	0	0	0	0	0	0	0	0
g__Isosphaeraceae_unclassified	0	0.003253	0	0	0	0	0	0	0	0	0	0	0	0	0	0	0	0
g__Mesorhizobium	0	0.003253	0	0	0	0	0	0	0	0	0	0	0	0	0	0	0	0
g__Sandaracinaceae_unclassified	0	0.003253	0	0	0	0	0	0	0	0	0	0	0	0	0	0	0	0
g__Bradyrhizobium	0	0	0	0	0	0	0	0	0.003157	0	0	0	0	0	0	0	0	0
g__Arenimonas	0	0	0	0	0	0	0	0	0	0	0	0	0	0	0	0	0	0
g__Atopobiaceae_unclassified	0	0	0	0	0	0	0	0	0	0	0	0	0	0	0	0	0	0
g__Bryobacter	0	0	0	0	0	0	0	0	0	0	0	0	0	0	0	0	0	0
g__Carnobacteriaceae_unclassified	0	0	0	0	0	0	0	0	0	0	0	0	0	0	0	0	0	0
g__Cellulomonas	0	0	0	0	0	0	0	0	0	0	0	0	0	0	0	0	0	0
g__Dechloromonas	0	0	0	0	0	0	0	0	0	0	0	0	0	0	0	0	0	0
g__Devosia	0	0	0	0	0	0	0	0	0	0	0	0	0	0	0	0	0	0
g__Enterobacter	0	0	0	0	0	0	0	0	0	0	0	0	0	0	0	0	0	0
g__Erysipelothrix	0	0	0	0	0	0	0	0	0	0	0	0	0	0	0	0	0	0
g__Ethanoligenens	0	0	0	0	0	0	0	0	0	0	0	0	0	0	0	0	0	0
g__Glucerabacter	0	0	0	0	0	0	0	0	0	0	0	0	0	0	0	0	0	0
g__Kroppenstedtia	0	0	0	0	0	0	0	0	0	0	0	0	0	0	0	0	0	0
g__Nosocomiicoccus	0	0	0	0	0	0	0	0	0	0	0	0	0	0	0	0	0	0
g__Peptostreptococcaceae_unclassified	0	0	0	0	0	0	0	0	0	0	0	0	0	0	0	0	0	0
g__Prosthecobacter	0	0	0	0	0	0	0	0	0	0	0	0	0	0	0	0	0	0
g__Proteobacteria_unclassified	0	0	0	0	0	0	0	0	0	0	0	0	0	0	0	0	0	0
g__Ramlibacter	0	0	0	0	0	0	0	0	0	0	0	0	0	0	0	0	0	0
g__Rhizobiales_Incertae_Sedis_unclassified	0	0	0	0	0	0	0	0	0	0	0	0	0	0	0	0	0	0
g__Ulvibacter	0	0	0	0	0	0	0	0	0	0	0	0	0	0	0	0	0	0

## Sheet: File S4
	sham1	sham2	sham3	sham4	sham5	sham6	CCI1	CCI2	CCI3	CCI4	CCI5	CCI6	CCI_Ost1	CCI_Ost2	CCI_Ost3	CCI_Ost4	CCI_Ost5	CCI_Ost6
MS2Metabolite	sham	sham	sham	sham	sham	sham	CCI	CCI	CCI	CCI	CCI	CCI	CCI_ost	CCI_ost	CCI_ost	CCI_ost	CCI_ost	CCI_ost
FA 16:2	7152.92	6826.5	7196.64	6849.25	4562.63	6209.18	9386.21	8993.98	6646.21	7410.29	10176.1	7990.99	7274.97	5428.18	6291.93	7070.49	6600.74	6304.92
FA 17:1	6204.74	6016.44	5949.71	8317.84	6859.67	7550.18	8441.3	8527.67	8516.35	8572.79	7380.19	7564.68	7828.16	7073.73	8332.3	7693.49	8046.54	8014.49
FA 17:0	8961.85	9487.81	9271.48	9406.19	8752.43	8920.75	10428.8	10927.2	9821.66	10791.8	10505.1	10743.7	11138.5	9099.14	9762.58	11447.6	8848.9	9883.28
FA 18:4	6600.4	8088.15	7638.75	7414.18	7945.22	8047.75	9061.94	12965.8	11988.5	9103.25	13041.4	12435.8	8639.85	11152.7	8869.24	8710.22	11744.1	8810.73
FA 18:2	708026	717282	718896	683150	742791	680827	968537	914084	914451	966570	863799	761011	861152	807847	873800	796069	868064	801613
FA 18:1	419898	444538	436527	406556	413091	417195	657644	490134	585934	641400	561490	554827	616301	441498	488167	572501	428181	505893
FA 18:0	308017	366619	345481	340010	364673	332144	458708	431358	425702	428581	436599	440477	371776	347157	377097	354729	335581	342112
FA 20:5	77559.1	89710.5	91397.5	85571.5	96953.7	94528.1	149175	211841	164580	163363	230194	193367	103366	176049	143877	106755	181809	131674
FA 20:4	233631	301931	280188	235168	320921	311165	524594	562210	521793	435273	603057	563549	348431	519851	412694	388006	573541	444587
FA 20:2	4173.68	5927.95	5583.95	4196.6	6199.91	5738.45	9548.32	8942.65	8790.18	10557.6	9145.34	9932.41	9224.62	7090.68	8082.57	10216.1	7623.39	8387.33
FA 20:1	13144.6	11990.5	14068.8	11398.5	12239.6	13322.5	21450.8	14395.7	19432	19610.3	15360.4	20142.1	17289.4	12221.2	13369	15622.8	12147.4	14417.6
FAHFA 18:1; FAHFA(5:0/13:1)	305985	300826	299914	314188	298212	303213	4456.65	2016.74	3699.84	5782.02	2374.38	3922.98	462095	7250.28	234212	448517	7883.76	242942
FAHFA 18:0; FAHFA(7:0/11:0)	33625	19975.8	27536.3	34764.9	21167.9	27294.4	4394.09	2623.63	4753.68	5200.3	2205.87	3613.31	26882.1	2925.88	15209.3	27685.5	2665.01	15750.4
FA 22:7	5257.63	6283.24	6309.67	4964.76	6132.6	6096.57	14936.7	19386.6	18676.2	14509.4	17122	16757.2	12117.7	13939.1	10770	8099.61	14247	9767.34
FA 22:6	568251	757610	639270	609309	732932	732938	1.62439e+06	1.86676e+06	1.68316e+06	1.59717e+06	1.85712e+06	1.63846e+06	1.00978e+06	1.37598e+06	1.19861e+06	990998	1.53934e+06	1.24297e+06
FA 22:5	31900.7	52742.9	48975.4	34896.3	61826	43816.6	87774.7	96752.5	93318	89326.1	99954.9	95252.1	66698.6	91272.5	85310.4	70119.5	90510.2	74893.1
FA 22:4	7033.26	8902.32	8769.77	6234.24	10294.9	8624.32	16415.9	15895.8	13127.6	17759.8	14966.1	14313.7	13648.3	16604.5	13835.8	14601.6	17169.4	14928.6
LysoPE 16:0	113971	150984	138349	136721	154859	142334	111301	103574	86200.9	100863	112126	111973	127577	134305	125775	143819	147178	131049
LysoPE 18:2	87143.6	83918.2	84136.2	89562.9	81360.8	80801.8	57363.1	68546.7	65364.2	59655.5	71622.3	70876.1	70438.5	82044.8	71014.5	71482.6	88065.7	79410.6
LysoPE 18:1	54066.4	63522.7	63833.1	65721.6	63034.9	61468	47123.4	52903.6	54567.4	43694.9	56511.7	49564.8	55652.1	51728	56566.3	56356.2	59045.2	53737.4
LysoPE 20:5	6247.77	5338.75	5168.1	5787.85	5621.08	4892.42	5359.45	5095.56	4764.81	4056.03	5115.56	4647.48	5588.25	4422.38	4818.36	4750.74	5136.7	4554.07
LysoPE 22:6	135098	156041	148752	144083	153965	156496	198770	163776	189739	203490	170233	172409	152867	219603	174425	156382	222024	189066
LysoPC 15:0	12059	13255.9	13823.3	12192.3	14320.9	16591.6	15241.1	13371.2	13499.4	13354.9	13465	15362.5	13412.5	18674.1	15043	14764.7	19459.5	17457.6
LysoPC 16:1	13864.6	17735.3	14212.7	15999.2	17545.2	15422.2	7739.27	10873.8	8884.44	7185.69	10816.9	11862.9	11431.9	10313.6	11097.6	12389.8	10084.1	14446.8
LysoPC 18:2	592015	592423	592790	603627	673146	583451	536241	494513	480501	522258	505581	460328	626572	566898	572696	590258	588850	593569
LysoPC 18:1	161738	183748	195409	157369	216248	197222	154137	153537	159192	150312	145514	165594	179100	180793	177730	179295	173740	197535
FAHFA 38:5; FAHFA(20:4/18:1)	4022.94	4049.59	5935.74	4586.48	5892.17	3111.61	6250.9	8296.87	7523.78	5704.79	7847.98	6399.72	5412.54	6755.22	7077.52	6194.22	7454.83	5741.6
LysoPC 20:5	9781.75	10251.7	9918.92	10316.3	11099.5	11438.9	9918.46	7805.41	9419.65	9672.83	7910.36	8081.81	9268.98	9891.36	8396.89	9007.33	8509.49	8415.89
FAHFA 38:2; FAHFA(21:1/17:1)	13378.2	13827.3	14755.1	14653.5	15633	13438.8	19283.5	16091.8	18609.7	19292.7	19897	19648.5	15562.5	16123.1	16289.8	14915.8	13932.5	14711.5
LysoPC 20:3	5562.33	5189.18	4790.73	4618	6425.01	5541.84	5083.62	4317.13	4964.52	4241.01	3469.36	5131.01	6224.59	5206.42	5815.24	5668.17	4874.44	6022.16
LysoPI 18:0; LysoPI 18:0	8030.61	10455.7	9114.99	8117.51	11305.8	9999.84	2409.34	2779.41	1724.45	1817	1673.75	1914.36	10226.2	2039.6	6777.33	10485.9	2780.66	7080.09
FAHFA 40:7; FAHFA(20:4/20:3)	3946.83	6374.28	4594.7	3645.74	5242.46	5511.15	14325.3	16459.9	13555.8	9703.34	17229.3	15989.5	9019.46	13061.5	8258.78	7581.62	14945.9	9579.8
FAHFA 42:9; FAHFA(20:4/22:5)	1926.07	5731.56	4565.38	4161.63	3872.21	5171.57	13867.8	15576	16099.5	11849.3	13999.2	15891.4	7752.04	13207	11134.8	9323.37	12599.4	11305.3
FAHFA 44:11; FAHFA(22:6/22:5)	13240.3	19078.4	17489.1	12700.8	23142.9	19711.9	60792.3	75891.8	66755.5	61854	70907.2	68712.4	26564.7	54972.8	36321.4	29689.8	59925.1	39834.3
Plasmenyl-PE 36:5; PE(P-16:0/20:5)	4359.13	4538.99	4999.65	4629.51	5212.73	4810.17	8163.54	9329.54	9058.53	8803.73	10105.4	8782.68	4750.99	7308.01	5301.69	4704.53	6354.25	4831.44
Plasmenyl-PE 36:4; PE(P-16:0/20:4)	26730.7	25496	22685	19513.9	21160.2	22134.4	55244.6	59895.4	60798.8	52557.3	58907.1	56375.9	23485.3	47877.1	31105.5	22669.8	43075	26724.6
Plasmenyl-PE 36:2; PE(P-18:0/18:2)	10207	12101.7	10773	10652.6	11405.9	10740.3	16858.9	20605.5	18427	19096.3	29734	19549.1	9220.41	16585.2	17424.3	11129.6	23644.7	13651.6
PA 40:7; PA(18:2/22:5)	3596.11	3680.86	3813.08	3964.99	3210.19	4159.25	2566.26	1687.48	1567.16	3061.37	1942.92	3338.36	2136.81	2237.02	2072.74	3514.18	2343.85	1669.31
PS 33:1; PS(18:0/15:1)	37428.2	37967.8	41314.1	43447.8	42929.3	37353	115425	130882	123329	115268	138555	129510	38482.5	97830.8	61884.9	49712	102256	73993
PC 30:1; PC(16:0/14:1)	35788.7	39584.3	39020.4	33177	38988.1	26272.9	86332.9	94305.8	60689	79149.7	96150.7	84400.5	37777.3	81146.3	52872.4	34243.9	73123.2	49563.4
Plasmenyl-PE 38:4; PE(P-18:0/20:4)	25037	26741	25810.9	24719.4	24284.5	25058.2	73646.5	89249	55560.5	50520.6	69392.1	46282.6	41205.9	47219.3	32346	23003.6	51983.6	31740.8
Plasmenyl-PE 38:1; PE(P-20:0/18:1)	13048.7	12777.8	10415.3	12946.7	12467.3	11689.9	21403.3	20694.9	20147.5	17113.3	22040.2	21559.9	8813.54	14949.3	9404.89	9176.37	13292.7	11161.9
Plasmenyl-PE 39:6; PE(P-17:0/22:6)	4501.29	4592.57	5211.68	4472.79	4534.85	5444	11004.1	12728	12201.8	15603.1	12977.7	12402.5	7706.54	12289.1	7282.12	4822	10700	7851.42
PS 35:2; PS(18:0/17:2)	12673.1	15150.8	14217	13537.2	16232.6	12840.4	39893.7	37814.4	36533	34233.6	35957.4	37325.3	14810.4	31494.3	19574.5	15498.9	29426	20542.3
SM 36:2; SM(d14:0/22:2)	171488	145780	159359	164592	137971	155646	169508	195954	173206	181148	203157	170952	127596	173636	161439	151405	184759	139111
Plasmenyl-PE 40:6; PE(P-18:0/22:6)	41510.1	38964	34162.6	36365.1	34585.1	35675.1	105752	101952	115801	92909.7	113903	134384	42966	108586	63619.3	41641.6	90482.8	69471.4
PC 32:1; PC(15:0/17:1)	40293.6	52834.2	44732.3	45883.9	43790.2	47730	84639	88550.5	87206.5	86637.9	96937	83579.5	38332.8	86587.7	61943.2	43041.1	102356	66269.5
PE 39:5; PE(19:1/20:4)	62510.1	53913.6	61441.9	52915.8	58481.6	48952.8	67584.1	68038.7	73073.8	71650	62773.6	68994.1	85403.7	78702	65849.1	72546.9	69507	71800.5
PE 40:7; PE(18:1/22:6)	19269.2	15537.6	17431.1	14643.1	16191.9	15487.1	11578.8	9920.41	8779.78	8955.5	11832.4	9988.53	14396.9	11660.3	11232.4	13674.5	12668.8	12124.1
PE 40:6; PE(18:0/22:6)	144196	117695	108845	125364	118985	128653	135564	126100	139129	173039	121524	135089	92718.2	116082	123787	107826	122510	119956
PE 41:7; PE(19:1/22:6)	3.23966e+06	2.93904e+06	2.3542e+06	2.79232e+06	2.48707e+06	2.72976e+06	1.94696e+06	1.81527e+06	2.14395e+06	2.02859e+06	1.83249e+06	2.2156e+06	2.47403e+06	2.12771e+06	2.38375e+06	2.51267e+06	1.95163e+06	2.49092e+06
PE 43:7; PE(21:1/22:6)	1.73526e+06	1.48474e+06	1.47409e+06	1.72912e+06	1.5999e+06	1.60879e+06	1.53539e+06	1.45436e+06	1.35848e+06	1.4152e+06	1.54397e+06	1.47657e+06	1.17289e+06	1.36199e+06	1.30527e+06	1.23278e+06	1.37269e+06	1.2047e+06
SM 40:1; SM(d18:1/22:0)	74271	74214.5	66560.1	46275.7	87809.8	73613.9	84583.2	93341.5	82507.4	98868.7	96439.2	116821	55071.1	69987	58493.2	48615.6	61130.2	75827.7
PC 40:10; PC(20:5/20:5)	151439	123188	115070	116847	111162	113889	78545.2	103380	97574.9	97345.7	108383	101162	110828	118271	116605	103186	104036	112640
PG 44:1; PG(26:0/18:1)	4000.31	3522.7	5193.3	4851.46	4093.46	5784.58	275.411	225.428	325.548	373.092	287.084	301.01	10457.3	304.033	5250.5	6798.49	229.787	5292.01
AcylGlcADG 46:3; AcylGlcADG(14:1/14:1/18:1)	30035.4	31252.5	22126	33185.6	45769.4	20978.2	321.558	204.142	165.237	176.116	127.76	483.944	25364.1	1006.44	13046.4	21939.8	911.484	20000.7
AcylGlcADG 46:2; AcylGlcADG(14:1/14:1/18:0)	15828	57622.6	41442.6	32884.8	30524.2	23144.1	759.369	178.817	553.475	363.193	392.528	254.721	41534.9	931.092	10272.8	19045.4	899.781	13401.3
AcylGlcADG 48:4; AcylGlcADG(16:0/16:2/16:2)	9160.73	24501.3	26916.3	17769.4	24496.8	16304.6	801.23	32.9479	184.547	195.332	123.986	486.078	15114.2	172.077	4573.7	8664.36	342.446	8394.46
TG 62:13; TG(18:2/22:5/22:6)	9469.17	7434.18	6595.35	4862.73	8266.05	7696.71	20244.6	11337.4	18432	22439.4	21825.4	22363.8	14811.9	50153.1	31048.7	8933.25	21273.4	16588.4
TG 64:17; TG(20:5/22:6/22:6)	7935.7	6645.03	8325.05	7396.86	8221.64	6288.98	47034.8	35761.2	46226.3	33590.3	26676.6	30838.8	11650.3	29746.1	23450	9479.79	18206.6	16333.8
TG 63:10; TG(20:6/21:3/22:1)	6002.94	14584	9515.25	7661.31	7675.86	7264.92	21431.9	17914.1	24159.6	20361.8	15128.1	14981.4	19140.6	33756.3	18898.4	10894.6	16407.7	21929.9
TG 64:16; TG(20:4/22:6/22:6)	8924.48	13251.3	10112.1	6851.5	9694.69	9777.79	54719.7	28699.4	30359.8	43259.4	28156.7	29940.4	19054.7	36929.5	21230.8	13665.3	28799.7	28311.2
TG 63:9; TG(21:3/21:3/21:3)	9639.25	15676	10239.8	7166.13	10397.9	6991.08	23158.6	16297.9	28211.2	15556.7	14496.9	12828	14767.6	31894.9	31092.2	13222	25465	24352.2
TG 66:21; TG(22:7/22:7/22:7)	12118.9	15381.9	15208	14388.4	15091.6	15271.6	13705	14091.4	11741.7	12528.2	11609.2	11644.5	16941.8	14755.5	13214.8	17677.6	14117.6	13219.3
TG 66:18; TG(22:6/22:6/22:6)	5288.41	5555.98	5313.27	5073.18	4418.36	4047.87	37527.5	19847.6	30907.7	27851.5	11389.1	21872.8	9673.92	32068.5	15171	7885.23	17279.6	14976.1
TG 66:17; TG(22:5/22:6/22:6)	2808.94	5994.08	3945.31	4807.1	6161.89	4016.87	28669.3	14467.3	24289.4	21060.5	11961.6	17545.7	8324.27	24173.2	12838	6732.26	13627.1	11433.3
Acylcarnitine 11:0	46471.8	46890.6	48573.6	50857.1	54991.3	51350.4	1683.07	1630.57	1548.89	1877.58	1026.19	1299.43	81234.6	2795.98	40134.8	86569	2388.39	42225.2
DG 15:1; DG(2:0/13:1)	12926.8	11823.4	11606.3	13002	11677.2	14221.1	1024.2	1064.98	983.941	1191.26	336.571	1107.8	17333.3	1224.06	9022.77	16555.5	1335.84	9229.35
Acylcarnitine 13:0	17207.6	22207.7	17844.9	19205.9	25016.7	17748	2367.84	2268.86	827.447	2446.82	2180.9	2223.9	28319.4	2274.66	18039.9	32406.9	2312.84	22066.3
LysoDGTS 9:0	206369	174186	207711	223210	199914	207297	258432	270479	250107	271600	250860	259300	228470	273588	228772	230753	307703	250782
LysoPE 12:0	96846.4	103819	103598	108036	118848	108961	58488.4	49956.2	65918.6	60543.8	51663	67848.1	134079	57581.8	116087	137170	65957.3	122830
Acylcarnitine 16:0	29156.4	33502.4	20752.5	30852.6	33656.8	36850.5	33439.4	25809.4	27975	28934.6	28666.3	22991.8	30467.2	21782.6	25020.1	20929.7	25351	18428
Acylcarnitine 18:2	6533.64	8489.3	7556.24	5465.93	10414.5	6668.69	16332.8	11550.6	11951.8	18442.4	9617.71	14046.5	11134.7	11475.3	10744.4	7876.22	10531.7	9528.27
Acylcarnitine 18:0	13090	14758.4	14925.9	12339.4	16332.6	12498.1	14487.7	16080	14366.1	15269.4	19388.6	14250.3	13559.3	12960.2	11702.5	13447.2	13077.4	12444.4
Plasmenyl-PC 16:0; PC(P-14:0/2:0)	43310.2	46803.5	41993.9	48698.6	52741.9	44581.2	25509	40550.3	33366.1	24283.8	39626.7	31930.4	32027.6	41757.4	28110	31089.8	32920.6	28721.9
LysoPE 20:4	1.75943e+06	1.5394e+06	1.57743e+06	1.79432e+06	1.5492e+06	1.67749e+06	1.76838e+06	1.86629e+06	1.82872e+06	1.96067e+06	1.91112e+06	1.9505e+06	1.54101e+06	1.76856e+06	1.64982e+06	1.6149e+06	1.91346e+06	1.61599e+06
LysoPC 18:3	95613.4	91212.2	98552.4	84544.4	126204	91343.2	107498	121863	135052	117161	143428	120103	123430	141065	100322	108898	129526	127610
Acylcarnitine 26:6	39838.5	58128.7	51077.6	42189.6	58359.8	52070.6	96161.2	55314	68469.6	99680.7	61690.6	79197.7	64113.2	53259.3	59574.8	66731.9	57130.1	54785.1
Cer[NS] 34:1; Cer[NS](d18:1/16:0)	3768.41	4992.99	3065.73	5228.01	4363.12	2189.28	5444.12	5208.58	7110.52	5137.87	6403	5193.1	4820.22	4937.92	3055.61	3652.47	4533.86	4064.9
LysoPC 20:4	97895.7	113363	112576	97303.8	131182	121118	126466	126221	120152	136932	139080	133849	122763	117933	155771	121852	135906	125309
Cer[NDS] 35:0; Cer[NDS](d17:0/18:0)	43553.3	44069.6	37271.5	35787.8	38940.7	41505.6	38660.2	33582.6	33090.4	35852.3	34632.6	38514.3	40292.5	32933.6	29492.7	39865.1	26603	35663.3
DG 32:8; DG(16:4/16:4)	13856.1	11758.2	13856.4	18203.4	10706.4	8567.72	14300.3	11419.2	10963.4	13626.6	12105.6	11848.2	8422.74	8292.51	8757.63	6745.45	12029	7053.68
DG 32:2; DG(14:0/18:2)	13799.1	23569.4	16299.6	12673.5	26466.8	17804	2721.73	1924.82	2061.34	1354.31	2535.12	1886.24	14634.4	3211.25	9578.76	11766	2327.72	11800.3
DG 32:1; DG(16:0/16:1)	24914.8	46052	25370.5	21988.7	35626.7	32399.2	225.897	1391.51	229.206	224.923	1824.74	1648.92	23400.7	1061.3	19457.8	26757.9	1929.5	18946.5
DG 32:0; DG(16:0/16:0)	42088.2	59990.4	47795.6	38683.9	66513.5	55769.4	6282.6	2555.52	6100.32	8081.6	5416.78	5914.11	51634.6	7213.69	33281.4	54075.1	7171.66	29024.1
DG 33:1; DG(15:0/18:1)	8716.82	10908.2	10421.4	9148.81	12653.3	10661.1	1078.3	460.781	1327.48	1484.51	435.654	472.074	8945.78	1114.53	7309.87	13589.5	213.91	5315.72
DG 34:3; DG(16:1/18:2)	24250	52949.9	38218.1	25934.1	54077.2	39922.2	7256.76	6121.81	7562.87	6770.89	6625.64	6346.94	27616.6	7421.52	21583.7	29243	6408.79	22206.1
DG 34:2; DG(16:0/18:2)	206107	530379	356674	211830	498057	341245	13040.3	16286.2	14944.1	14363.8	14161	13227.8	326574	23062.3	189849	321146	24852.6	173083
DG 34:1; DG(16:0/18:1)	203094	410556	293082	198258	413324	305218	8758.17	6883.49	8222.59	4712.23	9182.98	4502.7	394276	15710.8	221510	401744	13611.5	204893
DG 34:0; DG(16:0/18:0)	28743.8	29399.8	26908.7	23626.1	29308.8	25558.2	9865.71	9128.31	10801	10259.2	8868.26	8913.02	29358	12070.8	21110.4	31833.8	9070.66	25341.8
DG 35:2; DG(17:0/18:2)	4013.85	12664.8	8899.95	7276.34	11698.2	10472.3	2501.5	2520.41	1598.12	1122.46	2394.7	2357.52	9636.58	3187.1	6225.77	7299.49	1500.76	4906.91
DG 35:1; DG(17:0/18:1)	6320.04	8998.69	11463.3	6868.47	9115.93	8870.66	454.914	869.293	1736.55	448.459	907.148	1127.6	9172.99	637.85	5121.7	8558.85	391.341	6305.18
DG 36:4; DG(18:2/18:2)	29685.7	55102.4	46476.5	29833.5	48927.3	45786.2	15202.3	15909.1	16336	14954.2	16888.4	14619.7	41335.9	18193.4	32235.1	45615.3	21856	34197
DG 36:3; DG(18:1/18:2)	70974.9	151754	113108	73349.1	152155	122860	22001.6	19768	17424.3	18434.5	22277.3	23158	118869	28328.7	72370.4	115707	26122	85334.3
DG 36:2; DG(18:1/18:1)	73447.5	109958	85526.8	61354	109376	90069.6	3149.84	15330.3	11317.5	10762.6	9772.79	12336.1	121937	16555.9	66992	118445	13634.8	70117.4
DG 36:1; DG(18:0/18:1)	26018.7	38170.5	31123.7	29534.2	33082.9	35120.6	6534.54	5704.25	6395.12	6074.71	4935.54	7934.18	55115.2	6593.61	36387.8	61270.3	1492.12	40344.6
16:1 Cholesteryl ester	6415.02	13104.7	9268.86	4471.31	8811.4	3713.31	2445.05	6751.67	4595.14	2889.61	5049.02	4762.03	12968.1	8326.95	12718.3	6657.18	8090.3	7876.88
16:0 Cholesteryl ester	5167.72	10538.5	8858.14	3255.81	4727.73	4318.6	4879.86	4550.4	5981.79	4273.06	3246.05	3611.57	18501.9	11304.9	14242.1	10001.6	6591.2	10291.6
SM 30:1; SM(d14:1/16:0)	11980.8	14804.6	14075.8	10848.1	9507.62	8702	46254.5	35323.1	45710.6	39043.9	21249.8	38953.9	24727.9	60793.4	38836.9	21223.5	23215.9	33383.1
TG 36:3; TG(12:1/12:1/12:1)	36743.2	51851	45144.5	33087.3	45170.7	41451.7	11069.9	9999.07	10149.5	6889.07	8768.84	2517.53	45926.9	3537.79	26704.1	36062.8	10593.5	27942
TG 37:6; TG(12:3/12:3/13:0)	22757.2	15006	18407.3	21752.6	17044.2	19311.4	27551.1	27178.4	22076.9	22355.4	21377.4	20815.5	19997	19260.4	20473.9	16854.7	19519.3	17550.9
18:3 Cholesteryl ester	32041	51612.9	47569.7	24589.3	31040.5	23726.3	28433.3	33151.6	32294.1	23684	25562.9	31021.2	61757.7	61309.6	60471.6	35647.9	29364.3	40934.8
18:2 Cholesteryl ester	751900	1.48977e+06	1.32525e+06	617569	683033	560897	658613	889682	995543	537914	528484	716821	2.26618e+06	3.23479e+06	2.86113e+06	1.4365e+06	1.20149e+06	1.67154e+06
DG 40:8; DG(18:2/22:6)	12576.5	15887	24144.8	8503.48	17007.6	24781.8	27847.2	28292.8	27932	25478.2	22644.6	25114.5	32364.2	30349.1	27935.2	22368.2	35771.7	26906.9
20:5 Cholesteryl ester	168274	229943	201503	143894	151074	134530	182682	249754	266003	159233	215630	224873	257926	404547	311909	182135	233708	240427
SM 33:1; SM(d14:0/19:1)	82534.6	58510.2	72025.4	73566.2	68399.7	77537.9	105115	121154	101705	94474.9	116617	92231.5	59968.6	60904.3	64380.9	61422.9	73977.1	66475.6
20:4 Cholesteryl ester	861518	1.39674e+06	1.32775e+06	742561	889179	767442	1.03347e+06	1.24722e+06	1.49606e+06	932611	888575	1.23342e+06	2.22529e+06	3.74028e+06	2.59387e+06	1.44836e+06	1.99527e+06	1.66763e+06
20:2 Cholesteryl ester	17449.8	18427.8	22678	20506.1	18962.3	9524.74	21711.1	25684.2	24254.2	8202.91	18665.6	16018.5	31900.2	55262.7	54574.9	32933.8	39620.9	22286.7
GlcCer[NS] 34:1; GlcCer[NS](d18:1/16:0)	25395.7	25823.9	25585.9	30593	27749.8	25087.4	35743.2	41499.4	36287.1	39485.4	41085.6	37826.5	24519.9	21758.9	27269.4	22989.9	23960	24229.8
Plasmenyl-PE 34:2; PE(P-16:0/18:2)	11954.7	7748.21	18484.1	13266.8	12654.4	16300.1	17759.4	25732.2	23203	17642.1	26057.7	23581.3	10329.8	16544.2	12229.5	8320.6	16703.8	14655.1
SM 34:2; SM(d16:0/18:2)	212972	237399	224948	203207	236859	238528	270591	296327	267967	302364	315208	251056	227497	205157	234398	291817	209529	234274
SM 34:2; SM(d14:1/20:1)	18413.6	22736.5	15362.7	14216.2	12352.4	13709.2	7743.7	5649.68	6395.5	6488.65	7027.88	6725.58	14965.3	7621.9	15403.1	15130.3	6556.54	15979.8
SM 34:1; SM(d14:0/20:1)	794555	640215	644300	701540	599911	690775	973369	1.29333e+06	1.14831e+06	1.04591e+06	1.21947e+06	1.02528e+06	628624	914752	750538	727761	921277	749452
DG 42:11; DG(20:5/22:6)	4404.73	4926.43	3135.97	5312.25	6707.17	5332.11	7874.08	7570.28	7575.89	8730.74	6845.32	8076.47	4729.81	5599.7	5334.61	5112.01	5758.75	7410.65
PE 33:1; PE(9:0/24:1)	13264.4	19881.1	16497.7	14097.9	21424.6	18747.9	30067.7	18166.2	23284.2	31764.6	20857.4	24740.5	22935.9	18478.2	20229.6	21663.3	18102.8	20092.6
22:6 Cholesteryl ester	837468	1.18053e+06	1.00303e+06	721405	722120	699420	1.11333e+06	1.1919e+06	1.45793e+06	1.01485e+06	965495	1.2236e+06	1.88536e+06	2.76033e+06	2.23156e+06	1.14992e+06	1.35873e+06	1.51517e+06
PE 34:2; PE(16:0/18:2)	145936	132616	132740	143990	122443	130899	82222.2	71645	83091.5	77484.7	79883.6	75031.4	110665	81216.7	99053.8	111856	88192.4	100154
PE 34:1; PE(16:0/18:1)	21763.9	18186.4	22387.9	21667.3	18477.6	23754.9	13794.3	13019.8	9892.06	11715.7	13917	12518.5	18515.6	13173.1	15423.5	17500.6	14426.6	17679.6
Plasmenyl-PC 32:0; PC(P-14:0/18:0)	29453.8	14791.1	17209	29528.1	27711.6	25158.9	25375.3	26918.1	26736.6	35844.9	40360	27524.2	16692.4	23189.2	25330.5	25500.2	24234.2	16350.2
GlcCer[NS] 36:4; GlcCer[NS](d18:2/18:2)	26914.2	26702.4	28612.8	23950.4	22602.4	23146	57718.7	54095.7	54069.1	51188.9	53078.5	57372.9	20256.5	35574.1	27910.6	26801	42466.3	31435.5
Plasmenyl-PC 33:4; PC(P-15:0/18:4)	30974.3	34534.1	28596.8	37308.9	29639.1	38799.6	70086.6	83803.1	82124.6	68166.1	80152.1	62180	37483.4	55331	43722.2	35863	58744.8	47678.8
SM 36:4; SM(d16:2/20:2)	36055.6	30170.4	36537.8	36928.6	29076.5	29937.1	50977.6	73238	58587.5	55448.3	58286.7	63745.3	31819.2	51587.1	36511.2	28976.2	56097.5	38909.8
SM 36:3; SM(d14:2/22:1)	19208	16523.6	21728.8	19156.6	15687.2	21968.7	19267.7	18976.3	18109.5	21477.3	18451.8	22354	18421.5	15009.7	14342.2	19633.1	15930.1	15297.8
SM 36:3; SM(d16:1/20:2)	8032.92	18656.2	15850.8	9625.45	16440.2	10282.2	22307.3	11173.8	19368.1	15677.1	12995.7	13787.9	7291.12	4353.7	10522.5	8587.54	9442.75	15952.7
PC 32:2; PC(14:0/18:2)	60294.3	63375.7	71641	73383	76875.8	66219.4	33389.8	32550	27113.4	31408.5	32113.9	33570.9	56101.6	28217.9	53137.6	54430.4	34343.4	46632
SM 36:1; SM(d14:0/22:1)	66497	53581.2	76796.1	69260.7	60224.5	71806.2	83112.2	142801	112576	107966	113813	117242	69787.3	87171.5	73909.4	68919.1	74955.9	84018.7
PC 32:1; PC(16:0/16:1)	94703.9	105375	98041.2	94831	109125	94880.5	60303	89457.4	80555.4	64628.8	88002.3	74001.8	84868.9	73498.6	84093.6	86036.7	78119.4	79902.6
Plasmenyl-PE 37:6; PE(P-15:0/22:6)	10774.4	10426	8594.95	11580.1	10869.7	8096.8	17978.9	16668.2	16417.4	14193.8	16923.8	16145.1	8904.58	10873.1	12066.1	8204.89	13438.6	11840.4
PE 36:5; PE(16:0/20:5)	22191.5	26601.1	27079.8	30387.9	26105.7	28769.8	23826.1	10812.2	23405.9	25198	9993.73	9077.96	8015.08	19968.1	21813.2	8417.44	22285.8	22989
TG 42:1; TG(12:0/14:0/16:1)	9693.87	8180.89	8151.32	6370.91	5709.4	10075	2457.71	1319.59	2160.78	1375.22	2386.05	1878.64	6596.85	5047.62	7112.69	6369.75	3034.85	7786.71
PE 36:3; PE(18:1/18:2)	68095.6	49625.1	52765.6	53971	46337.7	50336.4	42908.9	32661.5	34025.6	46793.8	36294.2	42008.3	45531.8	35649.2	42275.8	55888.2	33949	42263.2
Plasmenyl-PC 34:1; PC(P-14:0/20:1)	73978.7	55109.9	56713.9	67735.7	56198.7	100477	105227	104214	93673.3	104634	121436	110896	70461.6	82893.3	65803.4	58134.4	79427.4	117277
Plasmenyl-PC 34:0; PC(P-14:0/20:0)	44119.9	84946.5	80616.1	86185.4	57240.2	83381.6	114791	113389	135027	107829	136051	140839	97100.8	115911	85552.9	98835.6	115647	75500.3
Plasmenyl-PE 38:6; PE(P-16:0/22:6)	87277.6	85103.3	93298	88603.7	84417.1	82592	275938	271532	274079	260813	318351	272807	100976	195071	151726	101800	207272	161170
Plasmenyl-PE 38:5; PE(P-16:0/22:5)	38585.2	41119.2	40237.6	41066.6	39479.7	44264.7	90931.4	164544	91178.4	89962.3	97778.8	83612.4	46327.1	82512.1	62889.7	71442.4	44729.3	68881.4
Plasmenyl-PC 35:5; PC(P-17:0/18:5)	7.52852e+06	6.65727e+06	6.84592e+06	7.65134e+06	6.74611e+06	7.09624e+06	8.52343e+06	8.88434e+06	8.76586e+06	8.54574e+06	9.11362e+06	9.44556e+06	5.97987e+06	8.56604e+06	7.7798e+06	6.13713e+06	8.62095e+06	7.76567e+06
Plasmenyl-PE 38:3; PE(P-18:0/20:3)	44657.5	44575.4	48380.8	55457	47413.4	49151.3	62784.2	70509.6	73233	68202.5	71932.3	65844.4	38343.8	58631	50469.7	42725.6	54335.8	46265.9
PC 34:3; PC(16:1/18:2)	660445	637937	723241	653445	817335	736344	308943	354453	276438	362542	378970	333528	539838	302160	436531	588347	307826	424221
PC 34:2; PC(16:0/18:2)	4.90067e+07	4.46573e+07	4.37437e+07	4.6606e+07	5.08291e+07	4.57565e+07	3.50148e+07	3.35416e+07	3.89115e+07	3.5165e+07	3.27184e+07	3.22183e+07	4.18283e+07	3.21075e+07	3.99957e+07	4.08415e+07	3.27137e+07	3.63419e+07
Plasmenyl-PC 36:6; PC(P-14:0/22:6)	51659.8	37196.2	58811.5	43308.9	42428	49895.1	63386	63527.5	71100.5	65757.8	76038.4	74221.8	33150.7	67205.3	54019	37253.4	71005.1	53337.7
TG 44:2; TG(12:0/14:0/18:2)	20048.2	31792.6	24957.7	18314.5	26401.2	20887.2	4426.62	4288.19	4652.81	4255.04	3512.41	3862.68	28560.5	3360.59	21682.9	22718.5	2651.66	16931.1
BMP 34:1; BMP(12:0/22:1)	42585.4	36754.7	41291.4	42772.2	38009.1	42847.5	47406.8	49143	49815.8	49785.7	55148.1	50809	34945.5	45565.5	40514.4	35976.8	50207.7	44507.3
TG 44:1; TG(12:0/14:0/18:1)	28093.3	38404.2	36664.7	25270.2	30809.1	29930.7	14783.7	14041.7	4774.7	4354.16	4635.87	12222.4	28198.5	10228.3	11952	30552.8	6181.21	17677.8
PE 38:4; PE(18:0/20:4)	115931	101770	97422.8	116575	107899	97182	134912	104909	119926	136430	103773	118117	90527.1	103826	102079	86761.5	109314	103035
Plasmenyl-PC 36:3; PC(P-14:0/22:3)	111203	122747	137077	128882	136924	124459	182573	186099	208795	182803	194630	180412	152318	185127	204460	147886	189175	162648
TG 44:0; TG(12:0/16:0/16:0)	12548.9	13967.1	12262.2	12379.7	8696.24	9077.75279s	2129.66	6107.85	3364.51	1698.83	4868.84	3305.27	19944.3	7446.71	9554.82	15983.4	4773.09	10870.3
PC 35:3; PC(17:1/18:2)	118763	101577	113576	117029	109875	106566	103972	72362.4	90559.2	99744.4	91344.6	66644.8	102351	71836.4	82548	120868	68769	87221.9
PC 35:2; PC(17:0/18:2)	496672	427145	490931	548725	409485	536545	384065	358467	375221	434274	386382	364532	383288	347935	359768	377306	350833	395401
Plasmenyl-PC 37:6; PC(P-15:0/22:6)	41191.5	37442	32624.2	46049.3	38178.5	36404.7	115857	136300	129666	121451	140204	120887	33985.5	101014	63918.6	41316.6	106621	133263
PE 39:6; PE(19:2/20:4)	39121.2	48523.2	38299.3	36316.3	55059.5	56238.8	34332.8	35028.6	31297.4	40633.3	44219.1	32370.6	34766.9	32543.2	42960.1	30766.2	29343.1	41552.2
Plasmenyl-PE 40:5; PE(P-18:0/22:5)	177663	143405	160741	176127	173084	185823	254285	187933	267192	248852	277416	266193	146835	251121	181123	91845.3	216501	207777
PC 36:5; PC(16:0/20:5)	449223	534560	552173	477040	628148	530847	390694	286192	301515	387257	319266	284362	476283	233877	393594	486764	346592	456242
TG 45:1; TG(13:0/16:0/16:1)	5900.31	8754.19	8269.96	6486.23	7729.53	5816.87	4492.43	1634.09	2529.44	4095.8	593.821	4080.82	7363.07	3674.38	5299.3	7305.64	2192.12	5794.75
PC 36:4; PC(18:2/18:2)	5.48938e+06	5.82978e+06	5.5945e+06	5.8787e+06	6.00306e+06	6.05745e+06	4.31684e+06	3.94189e+06	3.99317e+06	4.47667e+06	3.93513e+06	3.80226e+06	5.87342e+06	3.9445e+06	4.69145e+06	6.03522e+06	4.09125e+06	4.63628e+06
SM 40:2; SM(d18:0/22:2)	41071.2	28797.1	103236	76232.9	99716.9	106026	157250	200720	177795	167794	148648	151997	70055	79431.6	131184	131764	68787.1	117148
PC 36:2; PC(18:0/18:2)	2.45063e+07	1.95081e+07	2.19788e+07	2.42386e+07	1.95044e+07	2.27509e+07	1.80437e+07	1.70993e+07	1.65124e+07	1.90541e+07	1.81997e+07	1.5873e+07	1.63817e+07	1.3459e+07	1.35999e+07	1.71488e+07	1.41485e+07	1.42414e+07
SM 40:1; SM(d14:0/26:1)	251902	290576	277447	68251.4	99772.8	214936	377117	283657	224026	233376	423749	131249	138979	113490	132051	150272	113598	150771
PE 40:8; PE(18:2/22:6)	5309.43	5631.84	5525.12	5725.22	6121.95	6099.95	11009.3	12609.2	9269.41	10471	12371.6	10494.5	7544.12	11204.7	8391.28	7385.67	12345.7	10917.2
PC 36:1; PC(18:0/18:1)	1.2233e+06	1.16981e+06	1.16311e+06	1.35851e+06	976986	1.33519e+06	1.57964e+06	1.72234e+06	1.55295e+06	1.49139e+06	1.52978e+06	1.38329e+06	1.22643e+06	1.14846e+06	1.07955e+06	1.2494e+06	735157	1.01672e+06
Plasmenyl-PC 38:6; PC(P-16:0/22:6)	38338.2	32487.1	39976	45243.2	40411.4	41917.8	96829.2	105655	95503.6	88831.8	97839.2	92200.1	38565.6	82596.6	59012.8	46660.4	77425.1	54109.7
PC 37:6; PC(15:0/22:6)	135091	121534	216500	131323	120926	122497	159307	191331	213252	261681	142692	237106	111663	116229	122657	113308	118082	112072
TG 46:2; TG(12:0/16:0/18:2)	63462.7	102334	79506.4	55416.8	68351.6	51005.8	26710.5	48936.4	38598.6	23655.2	36616.5	40131.2	73583.7	79274	70509.7	53335	52111	61045.6
Plasmenyl-PC 38:4; PC(P-14:0/24:4)	97932.6	115058	94958.8	116611	115180	123117	169208	143198	156900	203338	172659	162053	137486	173524	142035	114606	168947	150347
TG 46:1; TG(12:0/16:0/18:1)	51420	83202.7	64660	44471	54785.3	47984.4	16891	25132.9	21670.4	17719.8	20960.5	24138.3	58166.7	35041.5	49068.5	44822.8	29709.6	43982.1
SM 41:2; SM(d19:0/22:2)	94387.3	71351.5	33016.4	34263.1	42100.5	79081.4	118418	149839	128853	164070	150746	104587	63914.2	53550.5	80304.3	75396.8	85378.1	79908
PC 37:2; PC(19:0/18:2)	201537	180446	231101	181824	168096	214136	195371	177277	166382	212621	162493	185170	160799	138480	167382	144104	132681	138239
TG 48:11; TG(16:1/16:5/16:5)	89426.7	87007.8	97528.9	94167.8	111453	96290.1	11449	11538.1	5001.37	5835.8	4769.86	4426.86	83399.2	3731.61	49374.7	88703.4	10258.5	43985.7
PC 38:8; PC(18:3/20:5)	22913	24897.7	23594.2	24181.1	25885.7	28500.4	29314.5	24425.8	26251.6	27564.3	29208	27900.6	18117.6	22310.9	23541.6	21506.4	26762.1	20041.2
Plasmenyl-PE 42:6; PE(P-20:0/22:6)	26336.8	19852.3	20259.2	29724.3	24543.3	20864.9	67673.8	68629.1	59189.7	65454.1	73909.5	67368.7	30816.9	39972.4	33677.3	21251.8	44117.8	27820.5
PC 38:6; PC(22:2/16:4)	186506	272792	19147.9	26145.4	17833	273965	23760.6	18583.5	22548.5	9755.71	19791	20662.1	18874.2	17244.8	15355.6	9025.9	16486.8	16705.4
PC 38:6; PC(18:2/20:4)	1.73152e+07	1.84648e+07	1.77595e+07	1.77959e+07	1.89784e+07	1.88176e+07	2.4154e+07	2.17207e+07	2.17244e+07	2.64154e+07	2.12674e+07	2.01768e+07	1.89698e+07	1.74178e+07	1.75291e+07	1.92374e+07	1.83825e+07	1.70755e+07
TG 47:2; TG(13:0/16:0/18:2)	23619.1	26752.6	26782.5	16525.1	21319.4	19271.7	13327.2	12744.9	12377.1	10114.1	9455.4	10048.6	17708.6	18860.4	18221.9	16821.5	14528.5	13585.4
PC 38:5; PC(18:0/20:5)	718396	383820	655445	790405	466253	684828	876035	881506	880825	690315	702436	874978	299540	728979	484393	310222	620660	481670
TG 47:1; TG(15:0/16:0/16:1)	17435	26789.2	17203	16878.7	15118.2	16104.3	5156.54	8522.7	5687.43	4684.47	5850.11	8643.12	19584.7	12980.5	14163.4	13816.7	7758.42	10824.6
PC 38:4; PC(18:0/20:4)	2.94285e+06	2.58745e+06	2.78772e+06	2.93512e+06	2.70056e+06	2.86207e+06	2.77188e+06	2.31287e+06	2.3668e+06	2.83747e+06	2.24249e+06	2.41522e+06	2.58719e+06	2.17386e+06	2.29085e+06	2.69931e+06	2.02754e+06	2.21618e+06
GlcCer[NS] 42:2; GlcCer[NS](d18:1/24:1)	16485.6	21762.9	19151.4	19819.2	14434.9	28188.4	25785.3	32094.1	25030	32069.2	34251.5	29014.5	19661.6	16161	19405.8	13166.8	21957.3	25449.1
SM 42:3; SM(d14:2/28:1)	263157	112345	205257	260296	206778	246470	406863	429565	386001	378144	355172	384139	233492	307261	278543	241727	325074	207985
PC 38:3; PC(18:0/20:3)	359222	359751	372266	408348	391953	376349	366173	312015	325283	367228	310488	319172	361341	272605	316792	358768	292853	318976
SM 42:2; SM(d14:0/28:2)	480356	327538	381437	583327	483657	484549	878618	785922	756187	1.01243e+06	988450	862767	344082	282725	333184	372984	451884	418699
Plasmenyl-PC 40:6; PC(P-18:0/22:6)	35364.2	22207.3	26343.1	37062.3	24863.9	27636.9	50728.4	72204	66674.3	71064	67448.3	64030.4	24772.4	56428.1	37732.3	25952.4	40519.9	35402.6
TG 48:3; TG(14:1/16:0/18:2)	105190	176755	136180	99778.1	128081	106270	50714.2	102519	86951.4	48383.2	85056.3	74999.3	112440	142150	122925	80247.2	98329.3	94641.1
PC 39:6; PC(17:0/22:6)	157429	125025	115601	161612	117315	128739	211543	208439	200069	189079	181879	192106	111831	170092	140541	123641	155134	132833
Plasmenyl-PC 40:5; PC(P-18:0/22:5)	24267.2	27280.1	33402.9	33052.6	32282.9	29997.7	56142.6	49875.8	46348.7	53663.9	53007.5	49201.4	31659	44860.3	34714.9	34355.1	35761.9	38244.1
TG 48:2; TG(14:0/16:0/18:2)	192834	359734	279501	185250	231359	182084	72377.7	131581	128117	60734.5	108290	112408	239087	265484	228098	165282	139853	176050
TG 48:1; TG(14:0/16:0/18:1)	193376	286832	267703	166015	206567	149514	42160.4	66079.8	85276.2	47075.5	46781.7	59606.7	240928	173068	179585	163013	97071.2	141097
SM 43:4; SM(d15:2/28:2)	6940.01	4790.31	5004.18	4953.24	4389.8	7289.69	6195.81	7355.65	9565.37	8452.19	12310.6	9194.98	7008.57	5709.75	4551.4	4200.77	5215.22	5086.32
PC 39:4; PC(19:0/20:4)	61885.2	37563.1	60483.9	38141.2	31226.7	58529.7	43299	29165.6	39335.4	46022.9	27663.4	38284.9	33132.1	24214.4	28714.7	35051.2	34207.5	27053.4
PC 40:9; PC(18:3/22:6)	357388	332612	322760	349504	344711	342641	503602	535744	429265	529910	501802	554451	288325	459601	403945	281412	435460	396891
PC 40:8; PC(18:2/22:6)	82994.8	99291.3	93597.1	80460.3	100197	95252.5	154351	181289	128008	168997	318161	200174	110129	116720	131325	121798	131330	135622
TG 49:4; TG(15:2/16:0/18:2)	10954	14544.8	13650.3	9065.89	10622.3	8593.77	12113.2	12920.2	13024.8	8026.26	8452.41	10010.1	13872.1	18999.3	19529.7	11830.8	17720.3	12118.2
PC 40:7; PC(18:1/22:6)	28305	30228.1	27371.2	24569.4	32055.5	27274.4	35503.3	35374.3	37970.8	35383.2	37809.3	31318.2	33061.4	28204.6	34086.2	35014.6	32305.2	35680.7
PC 40:7; PC(20:3/20:4)	102854	88927.5	89592.1	103718	85641.6	94612.7	122737	109644	114431	112246	98626.8	118117	76912.1	100691	95146	86821.2	103204	90130.7
TG 49:3; TG(15:0/16:1/18:2)	29336.3	34018.4	31265.7	24072.8	27414.4	31721.5	16533.6	21946.7	20347.7	13671.5	14507.4	25041.3	30144.1	36408.6	27495.7	20962.4	20286.5	22850
PC 40:6; PC(18:0/22:6)	3.10909e+06	2.70581e+06	2.89669e+06	3.11899e+06	2.73273e+06	3.00847e+06	5.19209e+06	4.43149e+06	4.56496e+06	5.53724e+06	4.50319e+06	4.48186e+06	2.58518e+06	3.32706e+06	2.82201e+06	2.68702e+06	3.39028e+06	2.89148e+06
TG 49:2; TG(15:0/16:0/18:2)	64278	94579	71730	56521.2	55577.2	58065.2	26886.3	28879.2	37512.6	25546.9	22085.8	30543.8	67203.2	66418.8	65079	46647.6	37969.3	48490.9
SM 44:5; SM(d14:3/30:2)	13191.3	8400.62	14006.8	11913.1	10009.8	11025.2	13504	12498	14346.3	12607.8	13479.7	13280.1	10263.9	9282.16	11666.4	11435.9	10236.8	10586.3
TG 49:1; TG(15:0/16:0/18:1)	57797.4	86983.3	72966.9	52004.7	47984.6	37698.2	23540.5	14632.8	29948.3	15221.9	11388.6	23994.9	70788.9	45122	63491.4	43463.8	31641.5	39758.3
SM 44:4; SM(d14:2/30:2)	6330.85	6137.2	6191.32	6624.94	5697.34	6969.46	7275.5	9984.49	7649.73	7431.7	8517.54	7718.66	6147.31	5883.36	5619.33	6899.84	6879.89	5711.8
TG 50:3; TG(16:0/16:1/18:2)	575248	1.25016e+06	946544	522662	724625	629876	252110	417288	392350	217807	318013	343218	793935	990627	859365	573889	530563	621429
TG 52:16; TG(16:5/16:5/20:6)	18177.2	14383.1	16121.3	14317.8	22573.1	14294.2	3616.7	1630.29	3128.48	3253.75	1786.8	1885.8	14264.4	1873.39	7812.62	14143.2	1697.21	7247.26
PC 41:6; PC(19:0/22:6)	38796	32371.1	45403.2	42632.6	50725.4	39494.4	53226.3	51181.3	43361.2	46230.1	47831.7	57394.4	32560.4	41130.3	37052.6	36254.2	51956.6	35717.8
Plasmenyl-PC 42:5; PC(P-20:0/22:5)	22911.1	28153.5	28209.6	33233.3	27664.1	28800.3	34319.4	65119	34454.6	68189.6	78301.7	49888	25972.9	33997.4	28869.9	24599.4	37436.9	25739.3
TG 50:2; TG(16:0/16:0/18:2)	1.27203e+06	2.76147e+06	2.2294e+06	1.06861e+06	1.56772e+06	1.23146e+06	429152	628782	684670	320072	424605	520601	2.3224e+06	2.32469e+06	2.25154e+06	1.53745e+06	1.15424e+06	1.55296e+06
TG 52:15; TG(16:5/18:5/18:5)	59628.5	61192.8	59722.9	54130.3	63639.3	56625.4	11571.3	4361.67	7203.01	15877.3	4402.73	6630.37	53871.1	2329.94	29797.8	59403.1	3807.14	36511.5
TG 50:1; TG(16:0/16:0/18:1)	779926	1.86277e+06	1.3719e+06	619545	862436	609863	206973	210469	229334	169189	130778	259053	1.91352e+06	1.02368e+06	1.48409e+06	1.11556e+06	501551	858578
TG 50:0; TG(16:0/16:0/18:0)	97886.8	413197	322011	164640	84477.4	80707	23894.5	48261.3	26920.2	19447.4	13148	46665.8	247797	201909	324379	265931	102222	115498
TG 50:2; TG(15:1/16:0/19:1)	93540.6	135429	90701.3	95036.3	129302	102542	15783.6	6116.36	8187.92	7020.63	6836.04	9287.77	69864.1	7017.44	37622.7	72452.9	5016.3	42236.8
PC 42:10; PC(20:4/22:6)	7706.75	10525.6	9322.25	8189.39	11374.4	9837.46	19467.7	22964.7	21162.6	19841.9	24314.8	22405.3	18654.1	24066.9	19075.5	19342.3	25964.3	18442
PC 42:9; PC(20:3/22:6)	81846.1	65810.2	85806.4	87853.7	73920.4	76005.2	153951	138635	137206	135826	135425	157320	59552.8	126233	85844.1	54207.2	113510	89344.9
TG 51:5; TG(15:0/18:2/18:3)	32088.8	55212.6	36152.7	27859.1	35056.3	28990.9	29732.4	49018.3	33447	26540.6	23641.9	36677.5	47974.1	73863.2	59947.8	39711.9	43389.9	42860.7
TG 51:4; TG(15:0/18:2/18:2)	43036.5	58564.7	47952.1	38466.2	42178.8	38046.4	40052.2	35030.9	42079.9	33696.8	29704.2	37035.7	53788.9	67321.3	65958	43235.1	44236.3	49885.5
TG 51:3; TG(15:0/18:1/18:2)	89984.9	131625	105875	71484	89530.1	74165.2	49557.3	45394.9	60984.9	40832.8	36351.5	48821.2	117534	138522	123938	81487.5	83169.5	92867.5
TG 51:2; TG(16:0/17:1/18:1)	93728	166856	131758	79530.3	85370	68676.1	35859.3	42837.8	47532.1	29174.9	42275.7	36147.9	150080	139028	155105	104565	81704	97765.8
TG 52:8; TG(14:1/18:2/20:5)	16911.2	16906.5	11740.9	12198.1	16491.9	17007.1	41469.6	52926	50509.8	34405.4	37748.1	39984	22464	54087.1	32181.5	16430	37544.1	30306.8
TG 51:1; TG(16:0/17:0/18:1)	70190.7	107482	78264.3	60245.5	49066.7	64591.4	14089.1	21984.4	27078.5	13955.5	17498.4	17442.2	97189.1	69728.7	89651	65962.3	48658.7	65557.2
TG 52:7; TG(14:0/18:2/20:5)	35966.4	47378.7	38319.5	29160.9	32071.9	27568.1	61412.7	89252.4	111363	53641.8	71384.1	80434.2	54640.8	125762	83145.6	36500.8	78098.7	72102.4
TG 51:2; TG(16:0/17:0/18:2)	14113.4	11571.8	15622.7	13292.5	21836.5	15227.9	9118.59	8816.38	11371.5	12760.2	10489.9	9107.29	12740.2	15621.5	12058.1	13116.1	13598.6	19407.5
TG 52:6; TG(16:1/18:2/18:3)	97953.8	179083	126930	85850.3	123345	86928.7	154375	228596	244672	143648	180320	215337	143775	396495	266482	123167	227163	215377
TG 52:5; TG(16:0/18:2/18:3)	446143	757758	628348	430238	564742	480090	479641	611381	615527	404238	478928	541258	688162	1.3679e+06	1.01255e+06	508224	720272	776747
TG 52:4; TG(16:0/18:2/18:2)	2.21144e+06	5.25369e+06	3.66702e+06	1.93969e+06	2.81538e+06	2.39557e+06	2.12366e+06	1.97805e+06	2.62984e+06	1.70205e+06	1.46763e+06	2.11396e+06	5.59147e+06	8.58751e+06	7.02559e+06	3.86226e+06	3.68833e+06	4.55765e+06
TG 52:3; TG(16:0/18:1/18:2)	3.75959e+06	1.07591e+07	7.35499e+06	3.21702e+06	5.17846e+06	3.92736e+06	2.01921e+06	1.70557e+06	2.51493e+06	1.37519e+06	1.18771e+06	1.90398e+06	1.13722e+07	1.18643e+07	1.08309e+07	7.52105e+06	4.94797e+06	7.4661e+06
TG 52:2; TG(16:0/18:1/18:1)	2.16289e+06	6.1749e+06	4.09821e+06	1.68088e+06	2.64164e+06	1.90381e+06	710127	538733	945454	341119	308179	510278	7.82461e+06	5.40751e+06	7.69e+06	5.1482e+06	1.73066e+06	4.4967e+06
PC 44:12; PC(22:6/22:6)	4787.54	6000.57	4566.19	3721.48	4473.14	5672.61	10408.1	12523.2	10690.3	11162.3	11971.6	12161	4913.9	11974	13508.6	5503.78	13304.1	7266.03
TG 52:1; TG(16:0/18:0/18:1)	556292	678221	908430	254481	315584	236643	50497.5	118263	68111.9	38590.3	29316.9	85485.4	947707	744527	1.20381e+06	448762	382004	375121
TG 53:7; TG(15:0/18:2/20:5)	137148	200848	198292	125183	157223	123822	115963	156387	150340	94983	98992.1	119719	164566	215721	179301	159550	167469	179039
TG 53:6; TG(15:0/16:0/22:6)	103650	159567	144247	75880.7	114417	103513	46416.7	43456.3	58024.7	32696.2	51984.6	52480.7	153774	136922	169409	139066	169839	148401
TG 53:8; TG(16:0/18:5/19:3)	86237.7	93469.6	83950.1	85422.1	47014.1	47172.5	4290.3	4366.43	4288.8	4003.24	4106.49	4074.04	45111.9	5754.36	34029.3	46593.3	5279.09	42567.4
TG 53:5; TG(17:1/18:2/18:2)	27476	41964.2	43990.6	29098.6	25304.6	26239.6	30818.8	26045.8	36948.6	31384.3	32739.6	33990.3	39351.8	61438.4	59844.1	31238.1	39792.5	38851.7
TG 53:4; TG(17:1/18:1/18:2)	50012.9	72615.6	66077.3	34034.5	51537.4	35691.7	39503.7	40960.6	46852.4	31664.4	45517.1	48897.6	74957.7	104026	83315.8	51954	68303.6	67880.8
TG 54:10; TG(14:2/18:2/22:6)	991.395	2780.08	3628.15	6597.28	4413.01	3508.53	27218.7	29055.4	27811.8	19670.7	21320.5	22797.9	2994	30118.3	17361.9	3507.35	21231.8	14828.3
TG 53:3; TG(17:0/18:1/18:2)	63643.4	93264.1	87393.2	55041.1	56313.5	48515.4	57298.4	35070	73846.5	27568.7	44840.5	36793.1	131502	137090	134453	71566.1	62102.6	85154.8
TG 54:9; TG(14:1/18:2/22:6)	14090.4	13277.2	17430.8	12568.8	13439.2	16625.7	52289.3	68224.5	65333.8	40294.1	46603.7	51938.3	9144	78398	54036.7	13287.2	54031.1	45435.9
TG 53:2; TG(17:0/18:1/18:1)	86300.3	101505	130470	70455.9	57665.4	40172.9	45502.2	16896.5	44172.6	14625.3	32109.6	20085.3	127145	83116	118589	79747.9	49922	71168.1
TG 54:8; TG(16:1/18:2/20:5)	64673.5	82200.9	83984.1	70570	65504.8	61564.7	173165	218694	232438	142163	153538	178800	64526.1	349422	235623	90094.8	206012	200340
TG 53:1; TG(16:0/18:1/19:0)	40605	76446.1	35591.7	19845.2	39404.8	18662.6	8590.49	9955.63	12810	5431.2	5522.05	8897.39	81384.8	57113.6	74652.4	48095.8	34231.8	26522.9
TG 54:7; TG(16:0/18:2/20:5)	351113	612659	506402	325642	399260	355149	706177	816390	826688	588726	589143	734277	656419	1.66147e+06	1.17682e+06	491343	993756	913450
Plasmenyl-PC 45:2; PC(P-19:0/26:2)	39998	69173.8	51287	47143.2	66674.1	53739.1	10680.2	8814.63	9545.2	8640.74	1132.32	8953.48	50798.1	9667.75	55779.4	53789.1	9776.04	35446.7
TG 54:6; TG(18:2/18:2/18:2)	558308	898787	731332	564716	627508	527883	1.03593e+06	1.00488e+06	1.33213e+06	864606	780371	1.10563e+06	1.23778e+06	2.58321e+06	2.00368e+06	932428	1.47641e+06	1.49277e+06
TG 54:8; TG(18:2/18:2/18:4)	13964.3	11765.7	12793.6	9885.28	10823.4	10658.4	24101	31531.1	33414.1	24334.9	31535.4	35387.7	10370.5	40166.4	31794.9	10471.9	28174.3	21785.2
TG 54:5; TG(18:1/18:2/18:2)	593556	1.0066e+06	791935	530248	596406	509665	814905	736293	983631	661684	546000	817660	1.46731e+06	2.57022e+06	1.98266e+06	1.00413e+06	1.24124e+06	1.39285e+06
TG 54:4; TG(18:1/18:1/18:2)	640439	1.03727e+06	885727	522281	594310	508916	518153	455687	626403	359125	305582	499797	1.55253e+06	2.07694e+06	1.75185e+06	971514	962262	1.24136e+06
TG 54:6; TG(16:0/18:2/20:4)	72047.1	75364.4	64055	54660.9	77306.7	54115.4	106836	108204	111885	106440	113608	101507	71648.2	142702	112261	58764.7	116290	98378.8
TG 54:3; TG(18:0/18:1/18:2)	505311	901831	726754	398692	436778	345769	284264	290387	274683	222871	187593	215551	1.23476e+06	1.14074e+06	1.20941e+06	714501	500873	704687
TG 54:2; TG(16:0/18:1/20:1)	311516	511926	348832	270439	186174	162372	52141.9	52573.2	64259.1	35249.3	63382.7	100681	617158	438473	584915	373275	195089	322296
TG 55:8; TG(15:0/18:2/22:6)	41088.1	51179.7	45673.6	47128.3	39700.2	37684.7	54414.8	96882.7	117374	42940.6	38899.3	60269	55825.3	119915	76958.7	59784.7	142956	70790.3
TG 54:1; TG(16:0/18:0/20:1)	73017.5	164491	149679	89077.8	49996.8	68615.3	33610.1	29604.9	14404.8	28072.9	22084.6	33019.4	197548	105931	163818	109228	64371.2	54915.1
TG 55:10; TG(18:2/18:5/19:3)	51365.2	70058.8	53394.7	52503.9	91026.9	59479.9	6415.63	2174.04	2937.09	4914.08	3192.82	6237.35	52514.5	5824.03	51054	61977.9	7256.12	45447
TG 55:7; TG(15:0/18:1/22:6)	13793.7	55110.1	48254.1	36694.5	45646.5	31773.5	39602.2	45216.3	47412	36405.6	36796.6	38488.1	48785.5	108050	83020	53850.7	60193.7	62846.8
TG 54:2; TG(14:2/20:0/20:0)	27034.4	42587.7	40504.6	54894.8	22729.8	21343.2772d	17885.4	11233.4	14987.4	17775.1	8938.35	10960.7	93772.6	48843.4	133964	43352.5	50609.7	47106.1
TG 55:6; TG(16:0/17:0/22:6)	20382.8	26279.4	25542.8	20817.2	14693.7	14692.5	9463.06	10596	12070.7	7905.54	5810.57	10528.1	31678.6	34042.1	36207.4	21499.1	26115.5	20761.7
TG 56:12; TG(14:1/20:5/22:6)	140927	114295	85493	137730	195593	88157.4	15117.4	12253.1	13192.9	12414.1	10868.5	12296.6	93312.3	16177.6	129239	142465	15399.2	135305
TG 56:10; TG(18:2/18:3/20:5)	44170.5	46447.7	44405.6	45508	45496.3	42266.4	118756	130422	129062	89497.2	91227.8	116488	41442.3	177581	134254	46130.8	114960	113568
TG 56:9; TG(18:2/18:2/20:5)	175014	275063	210207	154919	175320	154134	511057	501452	576503	438137	367275	468203	332306	987452	636469	270111	540003	504080
TG 55:2; TG(18:0/18:1/19:1)	49168.1	53375.3	49574.2	44317.2	55270	47491.1	33878.3	42659.2	32046	32023	29898.1	36119.8	29840.4	54939.9	39212.9	30795.1	32315.7	36163.1
TG 56:11; TG(18:2/18:4/20:5)	29883.1	37062.6	33258.2	30558.9	32465.9	25960.3	11180.3	11794.6	13757.6	8579.4	13696.6	10672.6	27349.9	14065.3	24729.6	26725.1	8489.35	3493.28
TG 56:8; TG(16:0/18:2/22:6)	751920	1.38827e+06	1.08812e+06	702253	946651	813213	1.95226e+06	1.53977e+06	2.09817e+06	1.65451e+06	1.17015e+06	1.7619e+06	1.98403e+06	5.32313e+06	3.44565e+06	1.45501e+06	2.51622e+06	2.61856e+06
TG 56:7; TG(16:0/18:1/22:6)	493871	949391	621554	352727	618593	396370	858623	896821	899031	893174	490701	1.04045e+06	1.38607e+06	3.39198e+06	1.72118e+06	1.02352e+06	1.28341e+06	1.70949e+06
TG 56:6; TG(16:0/18:1/22:5)	158633	312927	218782	144318	186353	154479	295751	242556	322679	232069	173116	285328	415249	933952	635179	307431	480999	479131
TG 56:5; TG(18:0/18:1/20:4)	77401.8	127428	107883	64643.3	83739.6	80206.5	105841	101528	127420	46034.4	70193.9	107249	167079	295288	217848	131336	178939	169544
TG 56:4; TG(18:1/18:2/20:1)	67124.6	92818.1	79364.7	58685.2	56508.8	85744.4	75075	44578.4	71053.3	46970	43791.5	68109.1	125044	209878	139915	111471	75779.7	97946.1
TG 56:3; TG(18:1/18:1/20:1)	115463	150505	141074	59774.5	91768.6	44044.7	33925.1	41407.4	41771.2	26099.9	25869.2	34594.1	129292	149626	115625	72818.2	101804	76265.3
TG 57:9; TG(17:1/18:2/22:6)	20571.8	27675.3	21089.6	20855.3	20931.9	17840.6	23784.3	21565.3	25244.3	22038.3	12432.1	21108.6	34336.2	42628.3	34195.8	29422.7	36477.6	29970.6
TG 56:2; TG(18:0/18:1/20:1)	52386.1	125712	78793.7	39253.1	34265	40868.7	13498.5	18911.9	16248.4	6363.45	8341.89	13438.3	125708	80680.8	90056.6	62496.7	30117.2	46679.6
TG 57:8; TG(17:0/18:2/22:6)	18639.2	24345.6	21047.9	16395.8	20107	14261.1	28454.3	25520	32408.9	35930.1	19020.8	24339.9	27404.3	53216.2	45000.1	21662.4	42924.7	31315
TG 56:1; TG(16:0/18:1/22:0)	30216	46470.2	52971.4	20703.1	16351.6	18430.3	4736.25	6636.82	8451.62	4014.82	3349.47	6495.04	54662.9	30572.2	47625.2	26045	16804.5	22101.6
TG 58:12; TG(18:2/20:5/20:5)	45837.7	49660.6	49199.6	42224.4	45879.4	36485.8	185279	207923	219946	144606	136874	162125	76496.3	230694	140876	57071.8	131102	111105
TG 58:11; TG(18:2/20:4/20:5)	109432	154305	123378	100603	105931	95268.4	435027	420286	470584	341119	288567	382997	204035	635996	398246	168993	355618	323629
TG 58:10; TG(18:2/18:2/22:6)	170438	289942	223775	158442	176426	152511	704555	500122	686078	560278	380551	575991	433613	1.1947e+06	762125	341643	634118	587553
TG 57:3; TG(18:1/19:1/20:1)	89070.7	113336	97006.1	84147.4	103691	94845.7	81196.6	68029.9	82985.1	65651.7	55024.6	74245	85982.7	124004	101990	82941	91123.8	93632.6
TG 57:5; TG(13:0/22:0/22:5)	67968.5	56258.5	55968.1	39214.5	57276.3	41407.3	13107.9	6109.81	8284.36	8120.63	5972.92	6156.48	85851.5	11198.8	61210.8	76712.2	11119.7	38466.2
TG 58:9; TG(18:1/18:2/22:6)	183946	274113	221471	170392	180761	169522	610043	477161	511576	416548	287663	535013	476439	1.05361e+06	752188	379562	530854	583109
TG 58:11; TG(18:1/20:5/20:5)	15945.7	15792	16900.6	15541	14487.8	16009.2	56870.1	64220.3	61497.3	50909.1	54193.4	68371.2	15819.5	65250.2	35720.1	17252	55655.6	34953.8
TG 59:15; TG(15:2/22:6/22:7)	9723.93	22158.8	12873.5	11581.9	12091.5	14338.2	150.922	168.273	249.546	112.879	193.402	377.48	11675.4	280.464	11388.5	10340.8	354.557	7458.2
TG 58:8; TG(18:1/18:1/22:6)	85875.2	215111	115983	76219.2	87945.8	75855.8	327825	131460	205633	157336	110467	160079	337617	540674	369038	261382	268214	272347
TG 58:7; TG(18:0/18:1/22:6)	58636.7	83445.2	67644.7	45967.1	57730.6	53651	101924	43150.8	129561	84464.9	63549.2	64423	145936	162541	186510	98564.1	70492.1	143043
TG 59:13; TG(18:5/19:3/22:5)	14562.2	26311.9	22782.2	16851.5	25787.3	24589.6	852.524	540.401	813.48	607.426	418.25	497.16	17146.4	129.522	10296.2	23314	850.626	12680.5
TG 58:5; TG(18:2/18:2/22:1)	21740.8	23931	18239.1	11507.7	20434.3	22030.4	17985.1	19286.9	24808.3	16992.7	21700	20810.4	19860.8	31544.6	27960.5	19961.5	28989.4	27566.5
TG 59:14; TG(16:2/21:5/22:7)	23248	23840.7	26700.6	19435.8	37658.2	46065.1	513.392	210.873	689.982	947.027	214.353	492.105	14741.5	606.465	9761.78	14218.1	1412.07	16456.6
TG 58:4; TG(18:2/20:1/20:1)	23545.7	20253.8	27914.1	19407.5	10040	11785.2	16311.2	17289.4	17163.7	8690.16	7363.96	14941.6	33160.8	36149	39826.8	24953.8	22301.2	26796.3
TG 58:3; TG(18:1/18:2/22:0)	22643.8	32611.8	36215.8	18998	15212.5	14999.7	8417.1	16050.5	12277.4	4249.78	6131.73	8488.35	40290.1	28586.5	37856.7	22678.5	23195.5	21237.8
TG 59:8; TG(19:1/19:5/21:2)	9021.59	17881.4	11038.9	8681.38	11420.8	14793.1	25875.7	21736.5	23203.9	18393.8	14889.6	19652.3	19001.6	80197.6	30274.2	15855.4	28832.4	30509.1
TG 60:14; TG(18:3/20:5/22:6)	11694.6	12286.7	8881.14	9632.24	13156.2	9127.48	28945.6	29276.9	25682.8	24893.2	15960.9	22175.2	12039.3	31508	17919.1	14348.7	19968.3	14898.7
TG 60:13; TG(18:2/20:5/22:6)	94960.3	126118	104427	87914	92360.8	80224.2	558880	393314	506040	398191	245297	387255	199469	681293	409292	169326	376163	312920
TG 60:12; TG(18:2/20:4/22:6)	136560	219600	171211	121554	138594	120741	633712	436193	630261	513819	315331	508744	320734	921856	588466	261291	493258	459862
TG 60:11; TG(18:1/20:4/22:6)	78521.7	121186	100108	71268.8	88118.3	78341.2	254060	192844	274222	222253	147822	223500	173397	420152	287453	135862	250445	245096
TG 60:9; TG(18:2/20:1/22:6)	11636.8	36794.7	18166	12849.5	26950.4	9331.71	22340.9	22636.4	27984.9	18959.8	15668.3	20981.6	30835.4	49162	36522.5	21790.7	29100.2	28379.6
TG 60:11; TG(16:0/22:5/22:6)	13579.8	10401.1	9579.39	10303.2	16019.5	15211.6	34063.7	31473	46664.5	24989	32657	44862.4	11904	42184	41256.7	20546.3	43318.1	37475.8
TG 60:6; TG(20:2/20:2/20:2)	17261.6	22158.5	12785	7706.88	12773.5	17507	28004.5	36736.3	38999.7	22607.6	24054.7	23922.7	20123.9	39783.2	32830.4	17516.3	22093.4	36655.6
TG 60:3; TG(18:1/20:1/22:1)	16083.4	14025.1	15395.7	11311.2	17722.1	11507.7	11851.4	12067.9	7041.18	9690.62	6255.53	12129.4	12267.5	12172.2	14955.1	12200.3	14981.2	18673.1
TG 62:16; TG(20:5/20:5/22:6)	6096.31	5131.44	5300.87	5228.5	7491.03	3786.67	20203.5	23790.8	23507.4	17304.8	15799	14429	6157.78	14277.1	10062.3	6272.09	8185.59	10515.2
TG 60:2; TG(18:1/20:1/22:0)	16027.6	14479.8	12025.7	10654.8	7064.43	6002.65	4320.3	6106.18	6348.66	3781.24	1887.72	3876.76	11933.6	4280.92	12445.1	11676.5	10880.2	15305.1
TG 62:15; TG(18:2/22:6/22:7)	12136.9	13431.4	12557.8	10910.5	9166.51	8614.64	50717.2	45191.7	53494.5	35731.7	28738.6	39978.1	17819.6	55163.6	31155.8	17568.1	32710.3	24327.6
TG 61:8; TG(19:2/21:3/21:3)	24988	36821	33203.1	27670.3	27282.2	24394.4	57897.1	43579.4	57191.3	37526.8	28798.6	44900.9	48054.9	90181.3	69558.6	36316.5	62912.8	61781.7
TG 62:14; TG(18:2/22:6/22:6)	63537.8	98775.9	80275.9	59720	68124.1	59804.6	422036	211422	345596	320863	144487	279242	183616	561761	355586	146278	288487	278848
TG 62:13; TG(18:1/22:6/22:6)	41853.8	96747.2	82944.3	37513.2	43258.1	36623	174632	157942	261728	132690	70199.6	132501	125428	432701	286900	141931	152126	138646
TG 62:12; TG(18:1/22:5/22:6)	28728.7	41321.4	36127.5	18661.9	30234.5	29039.1	82560.1	44364.6	86596.4	68863.1	54752.7	65911.8	58644.6	131945	96265.4	50425.2	85465.5	77045.7

## Sheet: File S5
MS2Metabolite	vip	regulated	MS2superclass	MS2class	MS2keggclass	MS2hmdb
FA 16:2	1.16372	significant	Fatty Acyls	FA	C00162	-;-;-;-;-;-;-;-;-;HMDB00480;HMDB00477;-;-;-;-;-
FA 16:1	0.883301	none	Fatty Acyls	FA	C00162	-;-;-;HMDB03229;HMDB10735;-;-;-;-;-;-;-;HMDB02186;-;HMDB03229;-;-;-
FA 16:0	0.941882	none	Fatty Acyls	FA	C00162	HMDB00220
FA 17:1	1.09401	significant	Fatty Acyls	FA	C00162	-;-;-;-;-;-;-;-;-;-;-;-;-;-
FA 17:0	1.35457	significant	Fatty Acyls	FA	C00162	HMDB02259
FA 18:4	1.0689	significant	Fatty Acyls	FA	C00162	HMDB06547;-;-;-;-;-;-;-;-;-;-;-;-;-;-;-;-;-;-;-;-;HMDB06547;-;-;-;-;-;-;-;-;-;-;-;-;-;-;-;-;-;-;-;-;-;-;-;-;-;-;-;-;-;-;-;-;-
FA 18:3	0.588476	none	Fatty Acyls	FA	C00162	-;-;-;-;-;-;-;-;-;-;-;HMDB03073;-;-;-;-;-;-;-;-;-;-;-;-;-;-;-;-;HMDB01388;-;-;HMDB01388;-;-;-;-;-;-;-;-;HMDB30963;-
FA 18:2	1.30119	significant	Fatty Acyls	FA	C00162	-;-;-;-;-;-;-;-;-;-;-;HMDB03797;-;-;-;-;-;-;-;-;-;-;-;-;-;-;-;-;-;-;-;HMDB06270;-;-;-;-;-;-;-;-;-;-;-;-;-;-;-;-;-;-;-;-;-;-;-;-;-;-;-;-;-;-;-;-;-;-;HMDB00673;-;-;-;-;-;-;-;HMDB05047;-;-;-;-
FA 18:1	1.34093	significant	Fatty Acyls	FA	C00162	-;-;-;-;-;-;HMDB00207;HMDB00573;-;-;-;-;-;-;-;-;-;-;HMDB03231;HMDB02080;-;-;-;-;-;HMDB03231;-;-;-;-;-;-
FA 18:0	1.4358	significant	Fatty Acyls	FA	C00162	HMDB00827
FA 20:5	1.16838	significant	Fatty Acyls	FA	C00162	-;-;-;-;-;-;HMDB01999;-
FA 20:4	1.27893	significant	Fatty Acyls	FA	C00162	-;-;-;-;-;-;-;HMDB02177;-;-;-;-;-;-;-;-;-;HMDB01043;-;-
FA 20:3	0.790212	none	Fatty Acyls	FA	C00162	-;-;-;-;-;-;-;-;HMDB10378;-;-;-;HMDB02925;-;-;-
FA 20:2	1.52937	significant	Fatty Acyls	FA	C00162	-;-;-;-;-;-;-;-;-;-;-;-
FA 20:1	1.26285	significant	Fatty Acyls	FA	C00162	-;-;-;-;-;-;-;-;-;-;HMDB02231;-;-;-
FAHFA 18:1; FAHFA(5:0/13:1)	1.11767	significant	Fatty Acyls	FAHFA	-	-
FAHFA 18:0; FAHFA(7:0/11:0)	1.13721	significant	Fatty Acyls	FAHFA	-	-
FA 22:7	1.29716	significant	Fatty Acyls	FA	C00162	-
FA 22:6	1.32057	significant	Fatty Acyls	FA	C00162	HMDB02183;-;-;-
FA 22:5	1.38704	significant	Fatty Acyls	FA	C00162	-;-;-
FA 22:4	1.59783	significant	Fatty Acyls	FA	C00162	-;-;HMDB02226
LysoPE 16:0	1.27203	significant	Glycerophospholipids	lysoPE	C04438	HMDB11473;HMDB11503
LysoPE 18:2	1.32236	significant	Glycerophospholipids	lysoPE	C04438	-;HMDB11477
LysoPE 18:1	1.14516	significant	Glycerophospholipids	lysoPE	C04438	HMDB11475;HMDB11506;HMDB11505;HMDB11476
LysoPE 18:0	0.582069	none	Glycerophospholipids	lysoPE	C04438	HMDB11130;HMDB11129
LysoPE 20:5	1.01529	significant	Glycerophospholipids	lysoPE	C04438	HMDB11489;-
LysoPE 20:3	0.51337	none	Glycerophospholipids	lysoPE	C04438	-;HMDB11486;HMDB11514;HMDB11485;HMDB11515;HMDB11484
LysoPE 22:6	1.27937	significant	Glycerophospholipids	lysoPE	C04438	HMDB11496;-
LysoPC 15:0	1.506	significant	Glycerophospholipids	lysoPC	C04230	HMDB10381
LysoPC 16:1	1.27166	significant	Glycerophospholipids	lysoPC	C04230	-;HMDB10383
LysoPC 18:2	1.27503	significant	Glycerophospholipids	lysoPC	C04230	HMDB10386;-
LysoPC 18:1	1.0649	significant	Glycerophospholipids	lysoPC	C04230	-;-;-;-;HMDB02815;-;-
LysoPC 18:0	0.912876	none	Glycerophospholipids	lysoPC	C04230	HMDB10384;HMDB11128
FAHFA 38:5; FAHFA(20:4/18:1)	1.16315	significant	Fatty Acyls	FAHFA	-	-
LysoPC 20:5	1.29446	significant	Glycerophospholipids	lysoPC	C04230	HMDB10397
FAHFA 38:2; FAHFA(21:1/17:1)	1.29448	significant	Fatty Acyls	FAHFA	-	-
LysoPC 20:3	1.14493	significant	Glycerophospholipids	lysoPC	C04230	-
LysoPI 18:0; LysoPI 18:0	1.13356	significant	Glycerophospholipids	lysoPI	C03819	-
FAHFA 40:7; FAHFA(20:4/20:3)	1.22458	significant	Fatty Acyls	FAHFA	-	-
FAHFA 42:9; FAHFA(20:4/22:5)	1.37029	significant	Fatty Acyls	FAHFA	-	-
FAHFA 44:11; FAHFA(22:6/22:5)	1.26218	significant	Fatty Acyls	FAHFA	-	-
Cer_BS 44:5; Cer_BS(d22:2/22:3)	0.786333	none	Sphingolipids	Cer_BDS	NA	-
Plasmenyl-PE 36:5; PE(P-16:0/20:5)	1.32987	significant	Glycerophospholipids	plasmenylPE	C04756	-
Plasmenyl-PE 36:4; PE(P-16:0/20:4)	1.26205	significant	Glycerophospholipids	plasmenylPE	C04756	-
Plasmenyl-PE 36:2; PE(P-18:0/18:2)	1.00243	significant	Glycerophospholipids	plasmenylPE	C04756	-
PA 40:7; PA(18:2/22:5)	1.38333	significant	Glycerophospholipids	PA	C00416	-
PS 33:1; PS(18:0/15:1)	1.2455	significant	Glycerophospholipids	PS	C02737	-;-
PC 30:1; PC(16:0/14:1)	1.1421	significant	Glycerophospholipids	PC	C00157	-;-
Plasmenyl-PE 38:4; PE(P-18:0/20:4)	1.14569	significant	Glycerophospholipids	plasmenylPE	C04756	HMDB05779
Plasmenyl-PE 38:1; PE(P-20:0/18:1)	1.50956	significant	Glycerophospholipids	plasmenylPE	C04756	-
Plasmenyl-PE 39:6; PE(P-17:0/22:6)	1.20911	significant	Glycerophospholipids	plasmenylPE	C04756	-
SM 35:0; SM(d14:0/21:0)	0.897642	none	Sphingolipids	SM	C00550	-
Plasmenyl-PE 39:4; PE(P-17:0/22:4)	0.753796	none	Glycerophospholipids	plasmenylPE	C04756	-
PS 35:2; PS(18:0/17:2)	1.24673	significant	Glycerophospholipids	PS	C02737	-;-
SM 36:2; SM(d14:0/22:2)	1.00571	significant	Sphingolipids	SM	C00550	-
Plasmenyl-PE 40:6; PE(P-18:0/22:6)	1.19289	significant	Glycerophospholipids	plasmenylPE	C04756	HMDB11394
PC 32:1; PC(15:0/17:1)	1.10027	significant	Glycerophospholipids	PC	C00157	-;-
Plasmenyl-PE 40:4; PE(P-20:0/20:4)	0.880861	none	Glycerophospholipids	plasmenylPE	C04756	-
PE 39:5; PE(19:1/20:4)	1.72243	significant	Glycerophospholipids	PE	C00350	-;-
PE 40:7; PE(18:1/22:6)	1.29111	significant	Glycerophospholipids	PE	C00350	-;-
PE 40:6; PE(18:0/22:6)	1.18586	significant	Glycerophospholipids	PE	C00350	HMDB09012;-
PE 41:7; PE(19:1/22:6)	1.13389	significant	Glycerophospholipids	PE	C00350	-;-
PE 41:6; PE(21:2/20:4)	1.08201	none	Glycerophospholipids	PE	C00350	-
PE 43:7; PE(21:1/22:6)	1.95745	significant	Glycerophospholipids	PE	C00350	-
SM 40:1; SM(d18:1/22:0)	1.40905	significant	Sphingolipids	SM	C00550	-
SQDG 36:1; SQDG(18:0/18:1)	0.628702	none	Glycerolipids	SQDG	C13508	-
PC 40:10; PC(20:5/20:5)	1.00587	significant	Glycerophospholipids	PC	C00157	-
PI 37:4; PI(17:0/20:4)	0.757517	none	Glycerophospholipids	PI	C01194	-;-
PG 44:1; PG(26:0/18:1)	1.16611	significant	Glycerophospholipids	PG	C00344	-
AcylGlcADG 46:3; AcylGlcADG(14:1/14:1/18:1)	1.19417	significant	Glycerolipids	AcylGlcADG	C06038	-
AcylGlcADG 46:2; AcylGlcADG(14:1/14:1/18:0)	1.08949	significant	Glycerolipids	AcylGlcADG	C06038	-
PI 44:12; PI(22:6/22:6)	0.93152	none	Glycerophospholipids	PI	C01194	-
AcylGlcADG 48:4; AcylGlcADG(16:0/16:2/16:2)	1.29634	significant	Glycerolipids	AcylGlcADG	C06038	-
TG 62:13; TG(18:2/22:5/22:6)	1.33904	significant	Glycerolipids	TAG	C00422	-
TG 64:17; TG(20:5/22:6/22:6)	1.21689	significant	Glycerolipids	TAG	C00422	-
TG 63:10; TG(20:6/21:3/22:1)	1.36038	significant	Glycerolipids	TAG	C00422	-
TG 64:16; TG(20:4/22:6/22:6)	1.15535	significant	Glycerolipids	TAG	C00422	-
TG 63:9; TG(21:3/21:3/21:3)	1.51259	significant	Glycerolipids	TAG	C00422	-
TG 66:21; TG(22:7/22:7/22:7)	1.05889	significant	Glycerolipids	TAG	C00422	-
TG 66:18; TG(22:6/22:6/22:6)	1.08068	significant	Glycerolipids	TAG	C00422	HMDB10562
TG 66:17; TG(22:5/22:6/22:6)	1.10174	significant	Glycerolipids	TAG	C00422	-
Acylcarnitine 9:1	0.966043	none	Fatty Acyls	AcylCarnitine	C02301	-
Acylcarnitine 11:0	1.12444	significant	Fatty Acyls	AcylCarnitine	C02301	HMDB13321;HMDB06202
DG 15:1; DG(2:0/13:1)	1.11358	significant	Glycerolipids	DAG	C00641	-
Acylcarnitine 13:0	1.13674	significant	Fatty Acyls	AcylCarnitine	C02301	-
MG 17:0	0.468553	none	Glycerolipids	MAG	C01885	-
LysoDGTS 9:0	1.32456	significant	Glycerolipids	lysoDGTS	C18169	-
Acylcarnitine 15:1	0.780628	none	Fatty Acyls	AcylCarnitine	C02301	-
LysoPE 12:0	1.1951	significant	Glycerophospholipids	lysoPE	C04438	-
Acylcarnitine 16:0	1.311	significant	Fatty Acyls	AcylCarnitine	C02301	-;HMDB00222;-
MG 21:1	0.792017	none	Glycerolipids	MAG	C01885	-
DG 21:4; DG(5:0/16:4)	0.816135	none	Glycerolipids	DAG	C00641	-
Acylcarnitine 18:2	1.06045	significant	Fatty Acyls	AcylCarnitine	C02301	-;-;HMDB06461
Acylcarnitine 18:1	0.475185	none	Fatty Acyls	AcylCarnitine	C02301	-;HMDB06464
DG 21:3; DG(5:0/16:3)	0.187621	none	Glycerolipids	DAG	C00641	-
Acylcarnitine 18:0	1.24014	significant	Fatty Acyls	AcylCarnitine	C02301	HMDB00848;-
LysoPC 14:0	1.16694	none	Glycerophospholipids	lysoPC	C04230	HMDB10379;-
Plasmenyl-PC 16:0; PC(P-14:0/2:0)	1.4965	significant	Glycerophospholipids	plasmenylPC	C00958	-
LysoPC 16:0	0.603092	none	Glycerophospholipids	lysoPC	C04230	-;-;-
LysoPE 20:4	1.03785	significant	Glycerophospholipids	lysoPE	C04438	HMDB11517;HMDB11518;HMDB11488;HMDB11487
LysoPC 17:0	0.831115	none	Glycerophospholipids	lysoPC	C04230	HMDB12108
LysoPC 18:3	1.13757	significant	Glycerophospholipids	lysoPC	C04230	HMDB10388;-
LysoPE 21:0	1.05773	none	Glycerophospholipids	lysoPE	C04438	-
Cer[NDS] 33:0; Cer[NDS](d17:0/16:0)	0.821826	none	Sphingolipids	Cer_NDS	C12126	-
Acylcarnitine 26:6	1.06221	significant	Fatty Acyls	AcylCarnitine	C02301	-
LysoPC 19:0	0.803116	none	Glycerophospholipids	lysoPC	C04230	-
Cer[NS] 34:1; Cer[NS](d18:1/16:0)	1.00475	significant	Sphingolipids	Cer_NS	C00195	HMDB04949
Cer[NDS] 34:0; Cer[NDS](d16:0/18:0)	0.910091	none	Sphingolipids	Cer_NDS	C12126	-
LysoPC 20:4	1.07836	significant	Glycerophospholipids	lysoPC	C04230	HMDB10395;-
Plasmenyl-PC 20:0; PC(P-14:0/6:0)	0.730599	none	Glycerophospholipids	plasmenylPC	C00958	-
LysoPC 20:0	0.831726	none	Glycerophospholipids	lysoPC	C04230	HMDB10390
Cer[NDS] 35:0; Cer[NDS](d17:0/18:0)	1.20975	significant	Sphingolipids	Cer_NDS	C12126	-
LysoPC 22:6	0.892089	none	Glycerophospholipids	lysoPC	C04230	HMDB10404
DG 32:8; DG(16:4/16:4)	1.57593	significant	Glycerolipids	DAG	C00641	-
DG 32:2; DG(14:0/18:2)	1.21257	significant	Glycerolipids	DAG	C00641	-
DG 32:1; DG(16:0/16:1)	1.1728	significant	Glycerolipids	DAG	C00641	HMDB07099
DG 32:0; DG(16:0/16:0)	1.14051	significant	Glycerolipids	DAG	C00641	HMDB07098;HMDB07098
Cer[NDS] 38:0; Cer[NDS](d20:0/18:0)	0.777567	none	Sphingolipids	Cer_NDS	C12126	-;-
DG 33:1; DG(15:0/18:1)	1.11665	significant	Glycerolipids	DAG	C00641	-
LysoPC 24:0	0.676935	none	Glycerophospholipids	lysoPC	C04230	HMDB10405
DG 34:3; DG(16:1/18:2)	1.20595	significant	Glycerolipids	DAG	C00641	HMDB07132
DG 34:2; DG(16:0/18:2)	1.11635	significant	Glycerolipids	DAG	C00641	HMDB07103
DG 34:1; DG(16:0/18:1)	1.06726	significant	Glycerolipids	DAG	C00641	-;HMDB07214;HMDB07101;HMDB07102
DG 34:0; DG(16:0/18:0)	1.131	significant	Glycerolipids	DAG	C00641	HMDB07156;HMDB07100
Cer[NS] 40:1; Cer[NS](d18:1/22:0)	0.345451	none	Sphingolipids	Cer_NS	C00195	HMDB04952
DG 35:2; DG(17:0/18:2)	1.07726	significant	Glycerolipids	DAG	C00641	-
DG 35:1; DG(17:0/18:1)	1.11603	significant	Glycerolipids	DAG	C00641	-
DG 36:5; DG(18:2/18:3)	0.988976	none	Glycerolipids	DAG	C00641	-;HMDB07250
DG 36:4; DG(18:2/18:2)	1.09704	significant	Glycerolipids	DAG	C00641	HMDB07248
DG 36:3; DG(18:1/18:2)	1.08333	significant	Glycerolipids	DAG	C00641	HMDB07219
Cer[NS] 41:1; Cer[NS](d18:1/23:0)	0.381041	none	Sphingolipids	Cer_NS	C00195	-
DG 36:2; DG(18:1/18:1)	1.09726	significant	Glycerolipids	DAG	C00641	HMDB07218
DG 36:1; DG(18:0/18:1)	1.18038	significant	Glycerolipids	DAG	C00641	HMDB07160
16:1 Cholesteryl ester	1.21009	significant	Sterol Lipids	CE	C02530	-;HMDB00658
DG 36:0; DG(18:0/18:0)	0.917301	none	Glycerolipids	DAG	C00641	HMDB07158;HMDB07158
16:0 Cholesteryl ester	1.72014	significant	Sterol Lipids	CE	C02530	HMDB00885
TG 36:6; TG(12:2/12:2/12:2)	0.628058	none	Glycerolipids	TAG	C00422	-
SM 30:1; SM(d14:1/16:0)	1.25954	significant	Sphingolipids	SM	C00550	-
Cer[NS] 42:2; Cer[NS](d18:1/24:1)	1.1494	none	Sphingolipids	Cer_NS	C00195	HMDB04953
Cer[NS] 42:1; Cer[NS](d18:1/24:0)	0.859383	none	Sphingolipids	Cer_NS	C00195	HMDB04956
TG 36:3; TG(12:1/12:1/12:1)	1.14716	significant	Glycerolipids	TAG	C00422	-
SM 31:3; SM(d15:1/16:2)	0.807146	none	Sphingolipids	SM	C00550	-
DG 38:6; DG(18:1/20:5)	0.764138	none	Glycerolipids	DAG	C00641	HMDB07230
TG 37:6; TG(12:3/12:3/13:0)	1.06933	significant	Glycerolipids	TAG	C00422	-
DG 38:4; DG(18:0/20:4)	0.732501	none	Glycerolipids	DAG	C00641	HMDB07170
18:3 Cholesteryl ester	1.35546	significant	Sterol Lipids	CE	C02530	HMDB10370
18:2 Cholesteryl ester	1.7897	significant	Sterol Lipids	CE	C02530	HMDB00610
SM 32:3; SM(d16:1/16:2)	0.319905	none	Sphingolipids	SM	C00550	-
TG 38:6; TG(12:2/12:2/14:2)	0.452719	none	Glycerolipids	TAG	C00422	-
Plasmenyl-PC 29:1; PC(P-14:0/15:1)	0.38956	none	Glycerophospholipids	plasmenylPC	C00958	-
PG 28:4; PG(4:0/24:4)	0.870992	none	Glycerophospholipids	PG	C00344	-
SM 32:1; SM(d14:0/18:1)	0.705966	none	Sphingolipids	SM	C00550	-
PC 28:0; PC(14:0/14:0)	0.487907	none	Glycerophospholipids	PC	C00157	HMDB07866
DG 40:8; DG(18:2/22:6)	1.5264	significant	Glycerolipids	DAG	C00641	HMDB07266
20:5 Cholesteryl ester	1.43574	significant	Sterol Lipids	CE	C02530	HMDB06731
SM 33:1; SM(d14:0/19:1)	1.55843	significant	Sphingolipids	SM	C00550	-
20:4 Cholesteryl ester	1.81144	significant	Sterol Lipids	CE	C02530	HMDB06726
20:2 Cholesteryl ester	1.81282	significant	Sterol Lipids	CE	C02530	HMDB06734
GlcCer[NS] 34:1; GlcCer[NS](d18:1/16:0)	1.64867	significant	Sphingolipids	GlcCer_NS	C01190	-
Plasmenyl-PE 34:2; PE(P-16:0/18:2)	1.23038	significant	Glycerophospholipids	plasmenylPE	C04756	-
SM 34:2; SM(d16:0/18:2)	1.26484	significant	Sphingolipids	SM	C00550	-
SM 34:2; SM(d14:1/20:1)	1.06203	significant	Sphingolipids	SM	C00550	-
SM 34:1; SM(d14:0/20:1)	1.23412	significant	Sphingolipids	SM	C00550	-
DG 42:11; DG(20:5/22:6)	1.1397	significant	Glycerolipids	DAG	C00641	HMDB07585
PE 33:1; PE(9:0/24:1)	1.02668	significant	Glycerophospholipids	PE	C00350	-
PC 30:0; PC(15:0/15:0)	0.802471	none	Glycerophospholipids	PC	C00157	HMDB07934
22:6 Cholesteryl ester	1.73809	significant	Sterol Lipids	CE	C02530	HMDB06733
PE 34:2; PE(16:0/18:2)	1.368	significant	Glycerophospholipids	PE	C00350	HMDB08928;-
SM 35:1; SM(d14:0/21:1)	0.988496	none	Sphingolipids	SM	C00550	-
PE 34:1; PE(16:0/18:1)	1.24972	significant	Glycerophospholipids	PE	C00350	-;HMDB09055;HMDB08926;HMDB08927
Plasmenyl-PC 32:0; PC(P-14:0/18:0)	1.01033	significant	Glycerophospholipids	plasmenylPC	C00958	-
PE 34:0; PE(17:0/17:0)	0.203053	none	Glycerophospholipids	PE	C00350	-
GlcCer[NS] 36:4; GlcCer[NS](d18:2/18:2)	1.33455	significant	Sphingolipids	GlcCer_NS	C01190	-
Plasmenyl-PC 33:4; PC(P-15:0/18:4)	1.25507	significant	Glycerophospholipids	plasmenylPC	C00958	-
SM 36:4; SM(d16:2/20:2)	1.15	significant	Sphingolipids	SM	C00550	-
SM 36:3; SM(d14:2/22:1)	1.36758	significant	Sphingolipids	SM	C00550	-
SM 36:3; SM(d16:1/20:2)	1.22866	significant	Sphingolipids	SM	C00550	-
PC 32:2; PC(14:0/18:2)	1.29955	significant	Glycerophospholipids	PC	C00157	-;HMDB07874;-
Plasmenyl-PE 36:1; PE(P-22:0/14:1)	0.87568	none	Glycerophospholipids	plasmenylPE	C04756	-
SM 36:1; SM(d14:0/22:1)	1.22406	significant	Sphingolipids	SM	C00550	-
PC 32:1; PC(16:0/16:1)	1.2604	significant	Glycerophospholipids	PC	C00157	HMDB07969;-
TG 42:6; TG(14:2/14:2/14:2)	0.536928	none	Glycerolipids	TAG	C00422	-
Plasmenyl-PE 37:6; PE(P-15:0/22:6)	1.28644	significant	Glycerophospholipids	plasmenylPE	C04756	-
PC 32:0; PC(16:0/16:0)	0.926724	none	Glycerophospholipids	PC	C00157	HMDB00564
Plasmenyl-PE 37:5; PE(P-15:0/22:5)	0.660677	none	Glycerophospholipids	plasmenylPE	C04756	-
TG 42:2; TG(12:0/12:0/18:2)	0.728378	none	Glycerolipids	TAG	C00422	-
PE 36:5; PE(16:0/20:5)	1.24534	significant	Glycerophospholipids	PE	C00350	-;-
TG 42:1; TG(12:0/14:0/16:1)	1.20627	significant	Glycerolipids	TAG	C00422	-
PE 36:4; PE(16:0/20:4)	0.764522	none	Glycerophospholipids	PE	C00350	HMDB08937;-;-
PE 36:3; PE(18:1/18:2)	1.07042	significant	Glycerophospholipids	PE	C00350	HMDB09060;-
Plasmenyl-PC 34:2; PC(P-14:0/20:2)	0.97625	none	Glycerophospholipids	plasmenylPC	C00958	-
DG 44:6; DG(22:3/22:3)	0.877047	none	Glycerolipids	DAG	C00641	-
PC 33:2; PC(15:0/18:2)	0.484306	none	Glycerophospholipids	PC	C00157	HMDB07940;-
Plasmenyl-PC 34:1; PC(P-14:0/20:1)	1.00596	significant	Glycerophospholipids	plasmenylPC	C00958	-
PC 33:1; PC(16:0/17:1)	1.14615	none	Glycerophospholipids	PC	C00157	-;-
Plasmenyl-PC 34:0; PC(P-14:0/20:0)	1.12866	significant	Glycerophospholipids	plasmenylPC	C00958	-
Plasmenyl-PE 38:6; PE(P-16:0/22:6)	1.2855	significant	Glycerophospholipids	plasmenylPE	C04756	HMDB05780
PE 36:0; PE(18:0/18:0)	0.959051	none	Glycerophospholipids	PE	C00350	HMDB08991
Plasmenyl-PE 38:5; PE(P-16:0/22:5)	1.14731	significant	Glycerophospholipids	plasmenylPE	C04756	-
Plasmenyl-PC 35:5; PC(P-17:0/18:5)	1.08412	significant	Glycerophospholipids	plasmenylPC	C00958	-
PC 34:4; PC(17:2/17:2)	0.829462	none	Glycerophospholipids	PC	C00157	-
Plasmenyl-PE 38:3; PE(P-18:0/20:3)	1.35909	significant	Glycerophospholipids	plasmenylPE	C04756	-
PC 34:3; PC(16:1/18:2)	1.37529	significant	Glycerophospholipids	PC	C00157	-;HMDB08006
SM 38:2; SM(d16:0/22:2)	0.863065	none	Sphingolipids	SM	C00550	-
PC 34:2; PC(16:0/18:2)	1.35917	significant	Glycerophospholipids	PC	C00157	-;-;-;-;-;-;HMDB07973;-;-;HMDB08133;-;-
PC 34:2; PC(17:1/17:1)	1.1873	none	Glycerophospholipids	PC	C00157	-;-
PC 34:1; PC(16:0/18:1)	0.860163	none	Glycerophospholipids	PC	C00157	-;-;HMDB08100;-;-;HMDB07972;-;HMDB07971
Plasmenyl-PC 36:6; PC(P-14:0/22:6)	1.0136	significant	Glycerophospholipids	plasmenylPC	C00958	-
PC 34:0; PC(16:0/18:0)	0.132738	none	Glycerophospholipids	PC	C00157	HMDB07970;HMDB08034
PE 38:6; PE(16:0/22:6)	0.565613	none	Glycerophospholipids	PE	C00350	-;HMDB08946
TG 44:2; TG(12:0/14:0/18:2)	1.08348	significant	Glycerolipids	TAG	C00422	-
BMP 34:1; BMP(12:0/22:1)	1.11917	significant	Glycerophospholipids	BMP	-	-
TG 44:1; TG(12:0/14:0/18:1)	1.17993	significant	Glycerolipids	TAG	C00422	-
PE 38:4; PE(14:0/24:4)	0.203922	none	Glycerophospholipids	PE	C00350	-
PE 38:4; PE(18:0/20:4)	1.23095	significant	Glycerophospholipids	PE	C00350	HMDB09003;-;-
Plasmenyl-PC 36:3; PC(P-14:0/22:3)	1.35372	significant	Glycerophospholipids	plasmenylPC	C00958	-
TG 44:0; TG(12:0/16:0/16:0)	1.18298	significant	Glycerolipids	TAG	C00422	-
PC 35:3; PC(17:1/18:2)	1.11727	significant	Glycerophospholipids	PC	C00157	-;-
PC 35:2; PC(17:0/18:2)	1.5648	significant	Glycerophospholipids	PC	C00157	-;-
SM 39:1; SM(d14:0/25:1)	0.941757	none	Sphingolipids	SM	C00550	-
PC 35:1; PC(17:0/18:1)	0.642938	none	Glycerophospholipids	PC	C00157	-;-
Plasmenyl-PC 37:6; PC(P-15:0/22:6)	1.16118	significant	Glycerophospholipids	plasmenylPC	C00958	-
PE 39:6; PE(19:2/20:4)	1.11792	significant	Glycerophospholipids	PE	C00350	-
Plasmenyl-PE 40:5; PE(P-18:0/22:5)	1.04315	significant	Glycerophospholipids	plasmenylPE	C04756	-
PC 36:5; PC(16:0/20:5)	1.13885	significant	Glycerophospholipids	PC	C00157	HMDB07984;-
PC 36:5; PC(18:2/18:3)	1.10228	none	Glycerophospholipids	PC	C00157	-;-;-;-
TG 45:1; TG(13:0/16:0/16:1)	1.02867	significant	Glycerolipids	TAG	C00422	-
PC 36:4; PC(18:2/18:2)	1.13884	significant	Glycerophospholipids	PC	C00157	-;HMDB08138;-;-;-
PC 36:4; PC(16:0/20:4)	1.12132	none	Glycerophospholipids	PC	C00157	-;-;HMDB08429;HMDB07982;-
PC 36:3; PC(18:1/18:2)	0.703006	none	Glycerophospholipids	PC	C00157	-;-;-;-;HMDB08105
GlcCer[NS] 40:1; GlcCer[NS](d18:1/22:0)	0.802721	none	Sphingolipids	GlcCer_NS	C01190	-
SM 40:2; SM(d18:0/22:2)	1.23784	significant	Sphingolipids	SM	C00550	-
PE 40:9; PE(18:4/22:5)	0.543768	none	Glycerophospholipids	PE	C00350	-
PC 36:2; PC(18:0/18:2)	1.85994	significant	Glycerophospholipids	PC	C00157	HMDB08135;-;-;-;HMDB08039
Plasmenyl-PC 37:1; PC(P-15:0/22:1)	0.613187	none	Glycerophospholipids	plasmenylPC	C00958	-
PC 36:2; PC(18:1/18:1)	0.206059	none	Glycerophospholipids	PC	C00157	-;-;-;-;-;HMDB08070;-;-;-;-;-;-;-;-;-;-;-;-;-;-;-
SM 40:1; SM(d14:0/26:1)	1.2486	significant	Sphingolipids	SM	C00550	-
SM 40:1; SM(d14:1/26:0)	0.572791	none	Sphingolipids	SM	C00550	-
PE 40:8; PE(18:2/22:6)	1.3139	significant	Glycerophospholipids	PE	C00350	-;-
PC 36:1; PC(18:0/18:1)	1.56449	significant	Glycerophospholipids	PC	C00157	-;-;-;-;HMDB08069;HMDB08037;HMDB08102;HMDB08038;-;-
Plasmenyl-PC 38:6; PC(P-16:0/22:6)	1.2407	significant	Glycerophospholipids	plasmenylPC	C00958	-
TG 46:3; TG(12:1/16:0/18:2)	0.728737	none	Glycerolipids	TAG	C00422	-
PC 37:6; PC(15:0/22:6)	1.38592	significant	Glycerophospholipids	PC	C00157	-;-
TG 46:2; TG(12:0/16:0/18:2)	1.14485	significant	Glycerolipids	TAG	C00422	-
Plasmenyl-PC 38:4; PC(P-14:0/24:4)	1.18695	significant	Glycerophospholipids	plasmenylPC	C00958	-
TG 46:1; TG(12:0/16:0/18:1)	1.14354	significant	Glycerolipids	TAG	C00422	-
PC 37:4; PC(17:0/20:4)	0.773987	none	Glycerophospholipids	PC	C00157	-;-
Plasmenyl-PC 38:3; PC(P-16:0/22:3)	0.599751	none	Glycerophospholipids	plasmenylPC	C00958	-
PC 37:3; PC(17:0/20:3)	1.12787	none	Glycerophospholipids	PC	C00157	-;-
SM 41:2; SM(d19:0/22:2)	1.27389	significant	Sphingolipids	SM	C00550	-
PC 37:2; PC(19:0/18:2)	1.76834	significant	Glycerophospholipids	PC	C00157	-;-
SM 41:1; SM(d14:1/27:0)	0.938822	none	Sphingolipids	SM	C00550	-
TG 48:11; TG(16:1/16:5/16:5)	1.22812	significant	Glycerolipids	TAG	C00422	-
PC 38:8; PC(18:3/20:5)	1.50779	significant	Glycerophospholipids	PC	C00157	-;-;-;-
PC 38:7; PC(22:3/16:4)	0.452614	none	Glycerophospholipids	PC	C00157	-
Plasmenyl-PE 42:6; PE(P-20:0/22:6)	1.34923	significant	Glycerophospholipids	plasmenylPE	C04756	-
TG 47:3; TG(13:1/16:0/18:2)	0.371162	none	Glycerolipids	TAG	C00422	-
PC 38:6; PC(22:2/16:4)	1.14874	significant	Glycerophospholipids	PC	C00157	-
PC 38:6; PC(18:2/20:4)	1.36657	significant	Glycerophospholipids	PC	C00157	-;HMDB08147;-;-
TG 47:2; TG(13:0/16:0/18:2)	1.23088	significant	Glycerolipids	TAG	C00422	-
PC 38:5; PC(16:0/22:5)	0.619054	none	Glycerophospholipids	PC	C00157	HMDB07990;HMDB07989
PC 38:5; PC(18:0/20:5)	1.40122	significant	Glycerophospholipids	PC	C00157	-;HMDB08050;-
TG 47:1; TG(15:0/16:0/16:1)	1.12633	significant	Glycerolipids	TAG	C00422	-
SM 42:4; SM(d15:3/27:1)	0.311971	none	Sphingolipids	SM	C00550	-
PC 38:4; PC(18:0/20:4)	1.45788	significant	Glycerophospholipids	PC	C00157	-;-;HMDB08048;-
GlcCer[NS] 42:2; GlcCer[NS](d18:1/24:1)	1.23824	significant	Sphingolipids	GlcCer_NS	C01190	-
SM 42:3; SM(d14:2/28:1)	1.19752	significant	Sphingolipids	SM	C00550	-
PC 38:3; PC(18:0/20:3)	1.40798	significant	Glycerophospholipids	PC	C00157	-;-;HMDB08047;-;-;HMDB08046
SM 42:2; SM(d14:0/28:2)	1.61376	significant	Sphingolipids	SM	C00550	-
SM 42:2; SM(d14:1/28:1)	0.652714	none	Sphingolipids	SM	C00550	-
PC 38:2; PC(18:0/20:2)	1.01712	none	Glycerophospholipids	PC	C00157	-;-;HMDB08045;-;-;-;-
SM 42:1; SM(d14:1/28:0)	0.947642	none	Sphingolipids	SM	C00550	-
TG 48:4; TG(12:0/18:2/18:2)	1.10154	none	Glycerolipids	TAG	C00422	-
PC 39:7; PC(17:1/22:6)	0.587065	none	Glycerophospholipids	PC	C00157	-;-
Plasmenyl-PC 40:6; PC(P-18:0/22:6)	1.24173	significant	Glycerophospholipids	plasmenylPC	C00958	HMDB11262
TG 48:3; TG(14:1/16:0/18:2)	1.03025	significant	Glycerolipids	TAG	C00422	-
PC 39:6; PC(17:0/22:6)	1.28108	significant	Glycerophospholipids	PC	C00157	-;-
Plasmenyl-PC 40:5; PC(P-18:0/22:5)	1.27175	significant	Glycerophospholipids	plasmenylPC	C00958	-
TG 48:2; TG(14:0/16:0/18:2)	1.09661	significant	Glycerolipids	TAG	C00422	-
TG 48:1; TG(14:0/16:0/18:1)	1.16761	significant	Glycerolipids	TAG	C00422	-
TG 48:3; TG(16:1/16:1/16:1)	1.01154	none	Glycerolipids	TAG	C00422	HMDB05432
SM 43:4; SM(d15:2/28:2)	1.23867	significant	Sphingolipids	SM	C00550	-
PC 39:4; PC(19:0/20:4)	1.36763	significant	Glycerophospholipids	PC	C00157	-;-
TG 48:2; TG(14:0/14:1/20:1)	0.932354	none	Glycerolipids	TAG	C00422	-
TG 48:1; TG(16:0/16:0/16:1)	0.692235	none	Glycerolipids	TAG	C00422	HMDB05359
PC 40:9; PC(18:3/22:6)	1.17619	significant	Glycerophospholipids	PC	C00157	-;-;-;-
PC 40:8; PC(18:2/22:6)	1.05674	significant	Glycerophospholipids	PC	C00157	HMDB08156;-
TG 49:4; TG(15:2/16:0/18:2)	1.55849	significant	Glycerolipids	TAG	C00422	-
PC 40:7; PC(18:1/22:6)	1.28269	significant	Glycerophospholipids	PC	C00157	HMDB08090;HMDB08123;-
PC 40:7; PC(20:3/20:4)	1.2387	significant	Glycerophospholipids	PC	C00157	-;-
TG 49:3; TG(15:0/16:1/18:2)	1.0466	significant	Glycerolipids	TAG	C00422	-
PC 40:6; PC(18:0/22:6)	1.44307	significant	Glycerophospholipids	PC	C00157	-;-;HMDB08057
TG 49:2; TG(15:0/16:0/18:2)	1.15981	significant	Glycerolipids	TAG	C00422	-
SM 44:5; SM(d14:3/30:2)	1.28571	significant	Sphingolipids	SM	C00550	-
TG 49:1; TG(15:0/16:0/18:1)	1.09143	significant	Glycerolipids	TAG	C00422	-
SM 44:4; SM(d14:2/30:2)	1.30051	significant	Sphingolipids	SM	C00550	-
PC 40:4; PC(20:2/20:2)	0.787372	none	Glycerophospholipids	PC	C00157	-;-
TG 50:5; TG(16:0/16:3/18:2)	1.22787	none	Glycerolipids	TAG	C00422	-
TG 50:7; TG(12:2/16:5/22:0)	0.563693	none	Glycerolipids	TAG	C00422	-
TG 50:4; TG(16:1/16:1/18:2)	1.12398	none	Glycerolipids	TAG	C00422	HMDB05435
TG 50:3; TG(16:0/16:1/18:2)	1.14356	significant	Glycerolipids	TAG	C00422	HMDB05379
TG 52:16; TG(16:5/16:5/20:6)	1.23428	significant	Glycerolipids	TAG	C00422	-
PC 41:6; PC(19:0/22:6)	1.12962	significant	Glycerophospholipids	PC	C00157	-;-
Plasmenyl-PC 42:5; PC(P-20:0/22:5)	1.16185	significant	Glycerophospholipids	plasmenylPC	C00958	-
TG 50:2; TG(16:0/16:0/18:2)	1.32868	significant	Glycerolipids	TAG	C00422	HMDB05362
TG 50:4; TG(14:0/18:2/18:2)	0.605525	none	Glycerolipids	TAG	C00422	-
TG 52:15; TG(16:5/18:5/18:5)	1.1858	significant	Glycerolipids	TAG	C00422	-
TG 50:1; TG(16:0/16:0/18:1)	1.24007	significant	Glycerolipids	TAG	C00422	-;HMDB05360
TG 50:0; TG(16:0/16:0/18:0)	1.09044	significant	Glycerolipids	TAG	C00422	HMDB05357
TG 50:2; TG(15:1/16:0/19:1)	1.35593	significant	Glycerolipids	TAG	C00422	-
PC 42:10; PC(20:4/22:6)	1.59858	significant	Glycerophospholipids	PC	C00157	-;-
PC 42:9; PC(20:3/22:6)	1.24373	significant	Glycerophospholipids	PC	C00157	-;-
TG 51:5; TG(15:0/18:2/18:3)	1.45148	significant	Glycerolipids	TAG	C00422	-;-
PC 42:8; PC(20:2/22:6)	0.70079	none	Glycerophospholipids	PC	C00157	-;-
TG 51:4; TG(15:0/18:2/18:2)	1.47715	significant	Glycerolipids	TAG	C00422	-
TG 51:3; TG(15:0/18:1/18:2)	1.44889	significant	Glycerolipids	TAG	C00422	-
TG 52:9; TG(14:2/18:2/20:5)	0.441734	none	Glycerolipids	TAG	C00422	-
TG 51:2; TG(16:0/17:1/18:1)	1.3972	significant	Glycerolipids	TAG	C00422	-
TG 52:8; TG(14:1/18:2/20:5)	1.16884	significant	Glycerolipids	TAG	C00422	-
TG 51:1; TG(16:0/17:0/18:1)	1.35131	significant	Glycerolipids	TAG	C00422	-
TG 52:10; TG(14:3/16:5/22:2)	1.06135	none	Glycerolipids	TAG	C00422	-
TG 52:7; TG(14:0/18:2/20:5)	1.21593	significant	Glycerolipids	TAG	C00422	-
TG 51:2; TG(16:0/17:0/18:2)	1.01217	significant	Glycerolipids	TAG	C00422	-
TG 52:6; TG(16:1/18:2/18:3)	1.32146	significant	Glycerolipids	TAG	C00422	-;-
TG 52:5; TG(16:0/18:2/18:3)	1.52247	significant	Glycerolipids	TAG	C00422	-;-
TG 52:4; TG(16:0/18:2/18:2)	1.71124	significant	Glycerolipids	TAG	C00422	HMDB05390
TG 52:3; TG(16:0/18:1/18:2)	1.61135	significant	Glycerolipids	TAG	C00422	HMDB05384
TG 52:2; TG(16:0/18:1/18:1)	1.5906	significant	Glycerolipids	TAG	C00422	HMDB05382
PC 44:12; PC(22:6/22:6)	1.17269	significant	Glycerophospholipids	PC	C00157	HMDB08748
TG 52:1; TG(16:0/18:0/18:1)	1.36518	significant	Glycerolipids	TAG	C00422	HMDB05367
PC 44:11; PC(22:5/22:6)	1.27944	none	Glycerophospholipids	PC	C00157	-
TG 53:7; TG(15:0/18:2/20:5)	1.31159	significant	Glycerolipids	TAG	C00422	-
TG 53:6; TG(15:0/16:0/22:6)	1.73589	significant	Glycerolipids	TAG	C00422	-
TG 53:8; TG(16:0/18:5/19:3)	1.27334	significant	Glycerolipids	TAG	C00422	-
TG 53:5; TG(17:1/18:2/18:2)	1.42053	significant	Glycerolipids	TAG	C00422	-
TG 53:4; TG(17:1/18:1/18:2)	1.65151	significant	Glycerolipids	TAG	C00422	-
TG 54:10; TG(14:2/18:2/22:6)	1.14385	significant	Glycerolipids	TAG	C00422	-
TG 53:3; TG(17:0/18:1/18:2)	1.55708	significant	Glycerolipids	TAG	C00422	-
TG 54:9; TG(14:1/18:2/22:6)	1.13328	significant	Glycerolipids	TAG	C00422	-
TG 53:2; TG(17:0/18:1/18:1)	1.20815	significant	Glycerolipids	TAG	C00422	-
TG 54:8; TG(16:1/18:2/20:5)	1.29236	significant	Glycerolipids	TAG	C00422	-
TG 53:1; TG(16:0/18:1/19:0)	1.41077	significant	Glycerolipids	TAG	C00422	-
TG 54:7; TG(16:0/18:2/20:5)	1.58161	significant	Glycerolipids	TAG	C00422	-
Plasmenyl-PC 45:2; PC(P-19:0/26:2)	1.11922	significant	Glycerophospholipids	plasmenylPC	C00958	-
TG 54:6; TG(18:2/18:2/18:2)	1.76278	significant	Glycerolipids	TAG	C00422	HMDB05474
TG 54:8; TG(18:2/18:2/18:4)	1.11182	significant	Glycerolipids	TAG	C00422	-
TG 54:5; TG(18:1/18:2/18:2)	1.85296	significant	Glycerolipids	TAG	C00422	HMDB05461
TG 54:4; TG(18:1/18:1/18:2)	1.87112	significant	Glycerolipids	TAG	C00422	HMDB05455
TG 54:6; TG(16:0/18:2/20:4)	1.19073	significant	Glycerolipids	TAG	C00422	HMDB05391
TG 54:3; TG(18:0/18:1/18:2)	1.66177	significant	Glycerolipids	TAG	C00422	HMDB05405
TG 54:2; TG(16:0/18:1/20:1)	1.50583	significant	Glycerolipids	TAG	C00422	HMDB05383
TG 54:4; TG(18:0/18:1/18:3)	1.17755	none	Glycerolipids	TAG	C00422	-;-
TG 55:8; TG(15:0/18:2/22:6)	1.32387	significant	Glycerolipids	TAG	C00422	-
TG 54:1; TG(16:0/18:0/20:1)	1.20653	significant	Glycerolipids	TAG	C00422	HMDB05368
TG 55:10; TG(18:2/18:5/19:3)	1.13863	significant	Glycerolipids	TAG	C00422	-
TG 55:7; TG(15:0/18:1/22:6)	1.67028	significant	Glycerolipids	TAG	C00422	-
TG 54:2; TG(14:2/20:0/20:0)	1.59073	significant	Glycerolipids	TAG	C00422	-
TG 55:6; TG(16:0/17:0/22:6)	1.70494	significant	Glycerolipids	TAG	C00422	-
TG 56:12; TG(14:1/20:5/22:6)	1.05851	significant	Glycerolipids	TAG	C00422	-
TG 55:4; TG(18:1/18:2/19:1)	1.1337	none	Glycerolipids	TAG	C00422	-
TG 56:10; TG(18:2/18:3/20:5)	1.22349	significant	Glycerolipids	TAG	C00422	-;-
TG 56:9; TG(18:2/18:2/20:5)	1.44751	significant	Glycerolipids	TAG	C00422	HMDB10493
TG 55:2; TG(18:0/18:1/19:1)	1.36506	significant	Glycerolipids	TAG	C00422	-
TG 56:11; TG(18:2/18:4/20:5)	1.22674	significant	Glycerolipids	TAG	C00422	-
TG 56:8; TG(16:0/18:2/22:6)	1.6866	significant	Glycerolipids	TAG	C00422	-
TG 56:7; TG(16:0/18:1/22:6)	1.7217	significant	Glycerolipids	TAG	C00422	-
TG 56:6; TG(16:0/18:1/22:5)	1.82717	significant	Glycerolipids	TAG	C00422	-
TG 56:5; TG(18:0/18:1/20:4)	1.88033	significant	Glycerolipids	TAG	C00422	HMDB05406
TG 56:4; TG(18:1/18:2/20:1)	1.66589	significant	Glycerolipids	TAG	C00422	HMDB05460
TG 56:6; TG(18:1/18:2/20:3)	0.892758	none	Glycerolipids	TAG	C00422	-
TG 56:3; TG(18:1/18:1/20:1)	1.29104	significant	Glycerolipids	TAG	C00422	HMDB05454
TG 57:9; TG(17:1/18:2/22:6)	1.97451	significant	Glycerolipids	TAG	C00422	-
TG 56:2; TG(18:0/18:1/20:1)	1.19909	significant	Glycerolipids	TAG	C00422	HMDB05404
TG 57:8; TG(17:0/18:2/22:6)	1.60612	significant	Glycerolipids	TAG	C00422	-
TG 56:1; TG(16:0/18:1/22:0)	1.17572	significant	Glycerolipids	TAG	C00422	-
TG 56:0; TG(16:0/18:0/22:0)	0.717176	none	Glycerolipids	TAG	C00422	-
TG 58:12; TG(18:2/20:5/20:5)	1.17314	significant	Glycerolipids	TAG	C00422	-
TG 57:5; TG(17:1/19:2/21:2)	1.24899	none	Glycerolipids	TAG	C00422	-
TG 58:11; TG(18:2/20:4/20:5)	1.28483	significant	Glycerolipids	TAG	C00422	-
TG 58:10; TG(18:2/18:2/22:6)	1.48317	significant	Glycerolipids	TAG	C00422	HMDB10496
TG 57:3; TG(18:1/19:1/20:1)	1.26516	significant	Glycerolipids	TAG	C00422	-
TG 57:5; TG(13:0/22:0/22:5)	1.1268	significant	Glycerolipids	TAG	C00422	-
TG 58:9; TG(18:1/18:2/22:6)	1.64258	significant	Glycerolipids	TAG	C00422	-
TG 58:11; TG(18:1/20:5/20:5)	1.16436	significant	Glycerolipids	TAG	C00422	-
TG 59:15; TG(15:2/22:6/22:7)	1.14337	significant	Glycerolipids	TAG	C00422	-
TG 58:8; TG(18:1/18:1/22:6)	1.81417	significant	Glycerolipids	TAG	C00422	HMDB10465
TG 58:7; TG(18:0/18:1/22:6)	1.69933	significant	Glycerolipids	TAG	C00422	-
TG 59:13; TG(18:5/19:3/22:5)	1.16514	significant	Glycerolipids	TAG	C00422	-
TG 58:5; TG(18:2/18:2/22:1)	1.4759	significant	Glycerolipids	TAG	C00422	-;-
TG 59:14; TG(16:2/21:5/22:7)	1.31019	significant	Glycerolipids	TAG	C00422	-
TG 58:4; TG(18:2/20:1/20:1)	1.71194	significant	Glycerolipids	TAG	C00422	HMDB05470
TG 58:3; TG(18:1/18:2/22:0)	1.38698	significant	Glycerolipids	TAG	C00422	-
TG 58:2; TG(18:1/20:0/20:1)	0.859738	none	Glycerolipids	TAG	C00422	HMDB05450
TG 59:8; TG(19:1/19:5/21:2)	1.40123	significant	Glycerolipids	TAG	C00422	-
TG 58:1; TG(16:0/20:1/22:0)	0.811497	none	Glycerolipids	TAG	C00422	-
TG 60:14; TG(18:3/20:5/22:6)	1.07643	significant	Glycerolipids	TAG	C00422	-;-
TG 60:12; TG(18:2/20:4/22:6)	1.35971	significant	Glycerolipids	TAG	C00422	-
TG 60:11; TG(18:1/20:4/22:6)	1.51141	significant	Glycerolipids	TAG	C00422	-
TG 60:13; TG(18:2/20:5/22:6)	1.14848	significant	Glycerolipids	TAG	C00422	-
TG 60:9; TG(18:2/20:1/22:6)	1.41884	significant	Glycerolipids	TAG	C00422	-
TG 60:11; TG(16:0/22:5/22:6)	1.2874	significant	Glycerolipids	TAG	C00422	-
TG 60:10; TG(18:2/20:2/22:6)	1.31981	none	Glycerolipids	TAG	C00422	-
TG 60:6; TG(20:2/20:2/20:2)	1.17385	significant	Glycerolipids	TAG	C00422	-
TG 60:4; TG(18:2/20:1/22:1)	0.745023	none	Glycerolipids	TAG	C00422	-;-
TG 60:3; TG(18:1/20:1/22:1)	1.04874	significant	Glycerolipids	TAG	C00422	-;-
TG 62:16; TG(20:5/20:5/22:6)	1.25144	significant	Glycerolipids	TAG	C00422	-
TG 60:2; TG(18:1/20:1/22:0)	1.11831	significant	Glycerolipids	TAG	C00422	-
TG 62:15; TG(18:2/22:6/22:7)	1.16063	significant	Glycerolipids	TAG	C00422	-
TG 61:8; TG(19:2/21:3/21:3)	1.67707	significant	Glycerolipids	TAG	C00422	-
TG 62:14; TG(18:2/22:6/22:6)	1.36525	significant	Glycerolipids	TAG	C00422	-
TG 62:13; TG(18:1/22:6/22:6)	1.39242	significant	Glycerolipids	TAG	C00422	-
TG 62:12; TG(18:1/22:5/22:6)	1.59491	significant	Glycerolipids	TAG	C00422	-

## Sheet: File S6
CCI vs sham	CCI_CRAP vs CCI
FA 20:5	DG 32:1; DG(16:0/16:1)
FAHFA 18:1; FAHFA(5:0/13:1)	16:1 Cholesteryl ester
FAHFA 18:0; FAHFA(7:0/11:0)	16:0 Cholesteryl ester
FA 22:7	18:2 Cholesteryl ester
FA 22:6	TG 42:1; TG(12:0/14:0/16:1)
FA 22:5	TG 44:0; TG(12:0/16:0/16:0)
LysoPI 18:0; LysoPI 18:0	SM 40:1; SM(d14:0/26:1)
FAHFA 40:7; FAHFA(20:4/20:3)	TG 46:1; TG(12:0/16:0/18:1)
FAHFA 42:9; FAHFA(20:4/22:5)	SM 42:2; SM(d14:0/28:2)
FAHFA 44:11; FAHFA(22:6/22:5)	TG 48:1; TG(14:0/16:0/18:1)
Plasmenyl-PE 36:4; PE(P-16:0/20:4)	TG 49:1; TG(15:0/16:0/18:1)
PS 33:1; PS(18:0/15:1)	TG 50:3; TG(16:0/16:1/18:2)
PC 30:1; PC(16:0/14:1)	TG 50:2; TG(16:0/16:0/18:2)
Plasmenyl-PE 38:4; PE(P-18:0/20:4)	TG 50:1; TG(16:0/16:0/18:1)
Plasmenyl-PE 39:6; PE(P-17:0/22:6)	TG 50:0; TG(16:0/16:0/18:0)
PS 35:2; PS(18:0/17:2)	TG 51:3; TG(15:0/18:1/18:2)
Plasmenyl-PE 40:6; PE(P-18:0/22:6)	TG 51:2; TG(16:0/17:1/18:1)
PG 44:1; PG(26:0/18:1)	TG 51:1; TG(16:0/17:0/18:1)
AcylGlcADG 46:3; AcylGlcADG(14:1/14:1/18:1)	TG 52:4; TG(16:0/18:2/18:2)
AcylGlcADG 46:2; AcylGlcADG(14:1/14:1/18:0)	TG 52:3; TG(16:0/18:1/18:2)
AcylGlcADG 48:4; AcylGlcADG(16:0/16:2/16:2)	TG 52:2; TG(16:0/18:1/18:1)
TG 62:13; TG(18:2/22:5/22:6)	TG 52:1; TG(16:0/18:0/18:1)
TG 64:17; TG(20:5/22:6/22:6)	TG 53:6; TG(15:0/16:0/22:6)
TG 63:10; TG(20:6/21:3/22:1)	TG 53:3; TG(17:0/18:1/18:2)
TG 64:16; TG(20:4/22:6/22:6)	TG 53:2; TG(17:0/18:1/18:1)
TG 66:18; TG(22:6/22:6/22:6)	TG 53:1; TG(16:0/18:1/19:0)
TG 66:17; TG(22:5/22:6/22:6)	TG 54:5; TG(18:1/18:2/18:2)
Acylcarnitine 11:0	TG 54:4; TG(18:1/18:1/18:2)
DG 15:1; DG(2:0/13:1)	TG 54:3; TG(18:0/18:1/18:2)
Acylcarnitine 13:0	TG 54:2; TG(16:0/18:1/20:1)
DG 32:2; DG(14:0/18:2)	TG 54:1; TG(16:0/18:0/20:1)
DG 32:1; DG(16:0/16:1)	TG 54:2; TG(14:2/20:0/20:0)
DG 32:0; DG(16:0/16:0)	TG 55:6; TG(16:0/17:0/22:6)
DG 33:1; DG(15:0/18:1)	TG 56:6; TG(16:0/18:1/22:5)
DG 34:3; DG(16:1/18:2)	TG 56:5; TG(18:0/18:1/20:4)
DG 34:2; DG(16:0/18:2)	TG 56:4; TG(18:1/18:2/20:1)
DG 34:1; DG(16:0/18:1)	TG 56:3; TG(18:1/18:1/20:1)
DG 34:0; DG(16:0/18:0)	TG 56:2; TG(18:0/18:1/20:1)
DG 35:2; DG(17:0/18:2)	TG 56:1; TG(16:0/18:1/22:0)
DG 35:1; DG(17:0/18:1)	TG 58:4; TG(18:2/20:1/20:1)
DG 36:4; DG(18:2/18:2)	TG 58:3; TG(18:1/18:2/22:0)
DG 36:3; DG(18:1/18:2)	TG 58:1; TG(16:0/20:1/22:0)
DG 36:2; DG(18:1/18:1)	TG 62:16; TG(20:5/20:5/22:6)
DG 36:1; DG(18:0/18:1)	TG 60:2; TG(18:1/20:1/22:0)
SM 30:1; SM(d14:1/16:0)
TG 36:3; TG(12:1/12:1/12:1)
SM 34:2; SM(d14:1/20:1)
GlcCer[NS] 36:4; GlcCer[NS](d18:2/18:2)
Plasmenyl-PC 33:4; PC(P-15:0/18:4)
PC 32:2; PC(14:0/18:2)
TG 42:1; TG(12:0/14:0/16:1)
Plasmenyl-PE 38:6; PE(P-16:0/22:6)
Plasmenyl-PE 38:5; PE(P-16:0/22:5)
PC 34:3; PC(16:1/18:2)
TG 44:2; TG(12:0/14:0/18:2)
TG 44:1; TG(12:0/14:0/18:1)
TG 44:0; TG(12:0/16:0/16:0)
Plasmenyl-PC 37:6; PC(P-15:0/22:6)
TG 45:1; TG(13:0/16:0/16:1)
SM 40:2; SM(d18:0/22:2)
Plasmenyl-PC 38:6; PC(P-16:0/22:6)
TG 46:1; TG(12:0/16:0/18:1)
SM 41:2; SM(d19:0/22:2)
TG 48:11; TG(16:1/16:5/16:5)
Plasmenyl-PE 42:6; PE(P-20:0/22:6)
TG 47:1; TG(15:0/16:0/16:1)
Plasmenyl-PC 40:6; PC(P-18:0/22:6)
TG 48:2; TG(14:0/16:0/18:2)
TG 48:1; TG(14:0/16:0/18:1)
PC 40:8; PC(18:2/22:6)
TG 49:2; TG(15:0/16:0/18:2)
TG 49:1; TG(15:0/16:0/18:1)
TG 50:3; TG(16:0/16:1/18:2)
TG 52:16; TG(16:5/16:5/20:6)
TG 50:2; TG(16:0/16:0/18:2)
TG 52:15; TG(16:5/18:5/18:5)
TG 50:1; TG(16:0/16:0/18:1)
TG 50:0; TG(16:0/16:0/18:0)
TG 50:2; TG(15:1/16:0/19:1)
PC 42:10; PC(20:4/22:6)
TG 51:2; TG(16:0/17:1/18:1)
TG 52:8; TG(14:1/18:2/20:5)
TG 51:1; TG(16:0/17:0/18:1)
TG 52:3; TG(16:0/18:1/18:2)
TG 52:2; TG(16:0/18:1/18:1)
PC 44:12; PC(22:6/22:6)
TG 52:1; TG(16:0/18:0/18:1)
TG 53:6; TG(15:0/16:0/22:6)
TG 53:8; TG(16:0/18:5/19:3)
TG 54:10; TG(14:2/18:2/22:6)
TG 54:9; TG(14:1/18:2/22:6)
TG 53:2; TG(17:0/18:1/18:1)
TG 54:8; TG(16:1/18:2/20:5)
TG 53:1; TG(16:0/18:1/19:0)
Plasmenyl-PC 45:2; PC(P-19:0/26:2)
TG 54:8; TG(18:2/18:2/18:4)
TG 54:2; TG(16:0/18:1/20:1)
TG 54:1; TG(16:0/18:0/20:1)
TG 55:10; TG(18:2/18:5/19:3)
TG 54:2; TG(14:2/20:0/20:0)
TG 55:6; TG(16:0/17:0/22:6)
TG 56:12; TG(14:1/20:5/22:6)
TG 56:10; TG(18:2/18:3/20:5)
TG 56:9; TG(18:2/18:2/20:5)
TG 56:11; TG(18:2/18:4/20:5)
TG 56:3; TG(18:1/18:1/20:1)
TG 56:2; TG(18:0/18:1/20:1)
TG 56:1; TG(16:0/18:1/22:0)
TG 58:12; TG(18:2/20:5/20:5)
TG 58:11; TG(18:2/20:4/20:5)
TG 58:10; TG(18:2/18:2/22:6)
TG 57:5; TG(13:0/22:0/22:5)
TG 58:9; TG(18:1/18:2/22:6)
TG 58:11; TG(18:1/20:5/20:5)
TG 59:15; TG(15:2/22:6/22:7)
TG 59:13; TG(18:5/19:3/22:5)
TG 59:14; TG(16:2/21:5/22:7)
TG 58:3; TG(18:1/18:2/22:0)
TG 58:2; TG(18:1/20:0/20:1)
TG 58:1; TG(16:0/20:1/22:0)
TG 60:14; TG(18:3/20:5/22:6)
TG 60:12; TG(18:2/20:4/22:6)
TG 60:11; TG(18:1/20:4/22:6)
TG 60:13; TG(18:2/20:5/22:6)
TG 60:11; TG(16:0/22:5/22:6)
TG 62:16; TG(20:5/20:5/22:6)
TG 60:2; TG(18:1/20:1/22:0)
TG 62:15; TG(18:2/22:6/22:7)
TG 62:14; TG(18:2/22:6/22:6)
TG 62:13; TG(18:1/22:6/22:6)
TG 62:12; TG(18:1/22:5/22:6)

## Sheet: File S7
pathway_name	Genes
Glycerophospholipid metabolism	C00641;C04230;C00350;C00157;C00344;C03819;C18169;C04438;C00416;C02737
Choline metabolism in cancer	C00416;C00157;C00162;C04230
Sphingolipid metabolism	C00195;C01190;C12126;C00550
Insulin resistance	C00162;C00422;C00195
Sphingolipid signaling pathway	C00550;C00195;C12126
Metabolic pathways	C00641;C00416;C02737;C00350;C00422;C00958;C01190;C12126;C00195;C00550;C00344;C04756;C00157
Fat digestion and absorption	C00416;C02530;C00162;C00422
Glycerolipid metabolism	C06038;C00162;C00641;C00416;C00422
Ether lipid metabolism	C00958;C04756
Adipocytokine signaling pathway	C00162;C00195
Vitamin digestion and absorption	C02530;C00422;C00162
Phosphatidylinositol signaling system	C00641;C00416
Retrograde endocannabinoid signaling	C00350;C00157
Leishmaniasis	C00195;C02737
Insulin secretion	C00162
AMPK signaling pathway	C00162
Non-alcoholic fatty liver disease (NAFLD)	C00162
Pancreatic cancer	C00416
Steroid biosynthesis	C02530
Phospholipase D signaling pathway	C00416
Pathways in cancer	C00416
Neurotrophin signaling pathway	C00195
Type II diabetes mellitus	C00162
Bile secretion	C02530
Glycine, serine and threonine metabolism	C02737
Systemic lupus erythematosus	C02737
cAMP signaling pathway	C00416
Pathogenic Escherichia coli infection	C00350
AGE-RAGE signaling pathway in diabetic complications	C00195
Regulation of lipolysis in adipocytes	C00422;C00162
Inositol phosphate metabolism	C00641
Glycosylphosphatidylinositol (GPI)-anchor biosynthesis	C00350
Ovarian steroidogenesis	C02530
Amoebiasis	C02737
Autophagy - animal	C00350
Fatty acid elongation	C00162
Fc gamma R-mediated phagocytosis	C00416
Long-term depression	C00641
Arachidonic acid metabolism	C00157
GnRH signaling pathway	C00416
alpha-Linolenic acid metabolism	C00157
Fatty acid degradation	C00162
Linoleic acid metabolism	C00157
